# Supplementary material for: 6,6′-Di­nitro-1,1′-(ethane-1,2-di­yl)di(1H-indazole)
Source: Acta Crystallogr Sect E Struct Rep Online. 2014 Mar 5;70(Pt 4):o390. doi: 10.1107/S1600536814004516 (PMC3998527; doi:10.1107/S1600536814004516)
Supplement: Supplementary file 1 [file e-70-0o390-sup1.cif]

##############################################################################
#                                                                            #
# This CIF contains the data in a paper accepted for publication in          #
# Acta Crystallographica Section E. It conforms to the requirements of       #
# Notes for Authors for Acta Crystallographica Section E, and has been       #
# peer reviewed under the auspices of the IUCr Commission on Journals.       #
#                                                                            #
# Full details of the Crystallographic Information File format               #
# are given in the paper "The Crystallographic Information File (CIF):       #
# a New Standard Archive File for Crystallography" by S. R. Hall, F. H.      #
# Allen and I. D. Brown [Acta Cryst. (1991), A47, 655-685].                  #
#                                                                            #
# The current version of the core CIF dictionary is obtainable from          #
# ftp://ftp.iucr.org/pub/cif_core.dic.                                       #
#                                                                            #
# Software is freely available for graphical display of the structure(s)     #
# in this CIF. For information consult the CIF software page                 #
# http://www.iucr.org/resources/cif/software.                                #
#                                                                            #
# This file may be used for bona fide research purposes within the           #
# scientific community so long as proper attribution is given to the journal # 
# article from which it was obtained.                                        #
#                                                                            #
##############################################################################
data_I
_database_code_depnum_ccdc_archive 'CCDC 988920'
_audit_creation_method     SHELXL-97
_journal_date_recd_electronic     2014-02-24
_journal_date_accepted     2014-02-26
_journal_name_full     'Acta Crystallographica, Section E'
_journal_year     2014
_journal_volume     70
_journal_issue      4
_journal_page_first     o390
_journal_page_last     o390
_journal_paper_category     QO
_journal_paper_doi     10.1107/S1600536814004516
_journal_coeditor_code     RZ5107
_publ_contact_author_name     'Assoman Kouakou'
_publ_contact_author_address
;
Laboratoire de Chimie Organique et Analytique
Universit\'e Sultan Moulay Slimane,
Facult\'e des Sciences et Techniques, B\'eni-Mellal, BP 523, Morocco
;
_publ_contact_author_email     'assoman_k@yahoo.fr'
_publ_contact_author_fax     '212 537 77 54 40'
_publ_contact_author_phone     '212 537 77 54 40'
_publ_section_title
;
6,6'-Dinitro-1,1'-(ethane-1,2-diyl)di(1<i>H</i>-indazole)
;
loop_
    _publ_author_name
    _publ_author_address
    'Kouakou, Assoman'
;
Laboratoire de Chimie Organique et Analytique
Universit\'e Sultan Moulay Slimane,
Facult\'e des Sciences et Techniques, B\'eni-Mellal, BP 523, Morocco
;
    'Rakib, El Mostapha'
;
Laboratoire de Chimie Organique et Analytique
Universit\'e Sultan Moulay Slimane,
Facult\'e des Sciences et Techniques, B\'eni-Mellal, BP 523, Morocco
;
    'El Malki, Abdelghani'
;
Laboratoire de Chimie Organique et Analytique
Universit\'e Sultan Moulay Slimane,
Facult\'e des Sciences et Techniques, B\'eni-Mellal, BP 523, Morocco
;
    'Saadi, Mohamed'
;
Laboratoire de Chimie du Solide Appliqu\'ee,
Facult\'e des Sciences, Universit\'e Mohammed V-Agdal
Avenue Ibn Battouta, BP 1014, Rabat, Morocco
;
    'El Ammari, Lahcen'
;
Laboratoire de Chimie du Solide Appliqu\'ee,
Facult\'e des Sciences, Universit\'e Mohammed V-Agdal
Avenue Ibn Battouta, BP 1014, Rabat, Morocco
;
_chemical_name_systematic
;
6,6'-Dinitro-1,1'-(ethane-1,2-diyl)di(1<i>H</i>-indazole)
;
_chemical_name_common     ?
_chemical_formula_moiety     'C16 H12 N6 O4'
_chemical_formula_sum     'C16 H12 N6 O4'
_chemical_formula_iupac     'C16 H12 N6 O4'
_chemical_formula_weight     352.32
_chemical_melting_point     ?
_symmetry_cell_setting     monoclinic
_symmetry_space_group_name_H-M     'P 21/c'
_symmetry_space_group_name_Hall     '-P 2ybc'
loop_
    _symmetry_equiv_pos_as_xyz
    'x, y, z'
    '-x, y+1/2, -z+1/2'
    '-x, -y, -z'
    'x, -y-1/2, z-1/2'
_cell_length_a     9.410(5)
_cell_length_b     12.064(5)
_cell_length_c     14.804(4)
_cell_angle_alpha     90.00
_cell_angle_beta     109.01(2)
_cell_angle_gamma     90.00
_cell_volume     1588.9(12)
_cell_formula_units_Z     4
_cell_measurement_reflns_used     3672
_cell_measurement_theta_min     1.45
_cell_measurement_theta_max     27.10
_cell_measurement_temperature     296(2)
_exptl_crystal_description     Block
_exptl_crystal_colour     colourless
_exptl_crystal_size_max     0.37
_exptl_crystal_size_mid     0.32
_exptl_crystal_size_min     0.26
_exptl_crystal_density_diffrn     1.473
_exptl_crystal_density_meas     ?
_exptl_crystal_density_method     'not measured'
_exptl_crystal_F_000     728
_exptl_absorpt_coefficient_mu     0.111
_exptl_absorpt_correction_type     none
_exptl_absorpt_process_details     ?
_exptl_absorpt_correction_T_min     .
_exptl_absorpt_correction_T_max     .
_exptl_special_details     ?
_diffrn_ambient_temperature     296(2)
_diffrn_radiation_type     MoK\a
_diffrn_radiation_wavelength     0.71073
_diffrn_radiation_source     'fine-focus sealed tube'
_diffrn_radiation_monochromator     graphite
_diffrn_measurement_device_type     'Bruker X8 APEX'
_diffrn_measurement_method     '\f and \w scans'
_diffrn_reflns_number     16446
_diffrn_reflns_av_R_equivalents     0.0326
_diffrn_reflns_av_sigmaI/netI     0.0249
_diffrn_reflns_theta_min     2.84
_diffrn_reflns_theta_max     27.10
_diffrn_reflns_theta_full     27.10
_diffrn_measured_fraction_theta_max     0.999
_diffrn_measured_fraction_theta_full     0.999
_diffrn_reflns_limit_h_min     -12
_diffrn_reflns_limit_h_max     12
_diffrn_reflns_limit_k_min     -15
_diffrn_reflns_limit_k_max     15
_diffrn_reflns_limit_l_min     -18
_diffrn_reflns_limit_l_max     18
_refine_special_details
;
Refinement of <i>F</i>^2^ against all reflections. The weighted <i>R</i>-factor
<i>wR</i> and goodness of fit <i>S</i> are based on <i>F</i>^2^, conventional
<i>R</i>-factors <i>R</i> are based on <i>F</i>, with <i>F</i> set to zero for
negative <i>F</i>^2^. The threshold expression of <i>F</i>^2^ >
\s(<i>F</i>^2^) is used only for calculating <i>R</i>-factors(gt) <i>etc</i>.
and is not relevant to the choice of reflections for refinement.
<i>R</i>-factors based on <i>F</i>^2^ are statistically about twice as large
as those based on <i>F</i>, and <i>R</i>- factors based on all data will be
even larger.
;
_reflns_number_total     3503
_reflns_number_gt     2667
_reflns_threshold_expression     I>2sigma(I)
_refine_ls_structure_factor_coef     Fsqd
_refine_ls_matrix_type     full
_refine_ls_R_factor_all     0.0561
_refine_ls_R_factor_gt     0.0394
_refine_ls_wR_factor_gt     0.0996
_refine_ls_wR_factor_ref     0.1108
_refine_ls_goodness_of_fit_ref     1.028
_refine_ls_restrained_S_all     1.028
_refine_ls_number_reflns     3503
_refine_ls_number_parameters     236
_refine_ls_number_restraints     0
_refine_ls_hydrogen_treatment     constr
_refine_ls_weighting_scheme     calc
_refine_ls_weighting_details
         'calc w=1/[\s^2^(Fo^2^)+(0.0493P)^2^+0.3594P] where P=(Fo^2^+2Fc^2^)/3'
_atom_sites_solution_hydrogens     geom
_atom_sites_solution_primary     direct
_atom_sites_solution_secondary     difmap
_refine_ls_shift/su_max     0.000
_refine_ls_shift/su_mean     0.000
_refine_diff_density_max     0.200
_refine_diff_density_min     -0.192
_refine_ls_extinction_method     'SHELXL97 (Sheldrick, 2008)'
_refine_ls_extinction_coef     0.0033(10)
_refine_ls_extinction_expression
                                  'Fc^*^=kFc[1+0.001xFc^2^\l^3^/sin(2\q)]^-1/4^'
loop_
    _atom_type_symbol
    _atom_type_description
    _atom_type_scat_dispersion_real
    _atom_type_scat_dispersion_imag
    _atom_type_scat_source
    'C' 'C' 0.0033 0.0000
                         'International Tables Vol C Tables 4.2.6.8 and 6.1.1.4'
    'H' 'H' 0.0000 0.0000
                         'International Tables Vol C Tables 4.2.6.8 and 6.1.1.4'
    'N' 'N' 0.0061 0.0000
                         'International Tables Vol C Tables 4.2.6.8 and 6.1.1.4'
    'O' 'O' 0.0106 0.0000
                         'International Tables Vol C Tables 4.2.6.8 and 6.1.1.4'
_computing_data_collection     'APEX2 (Bruker, 2009)'
_computing_cell_refinement     'SAINT (Bruker, 2009)'
_computing_data_reduction     'SAINT (Bruker, 2009)'
_computing_structure_solution     'SHELXS97 (Sheldrick, 2008)'
_computing_structure_refinement     'SHELXL97 (Sheldrick, 2008)'
_computing_molecular_graphics     'ORTEP-3 for Windows (Farrugia, 2012)'
_computing_publication_material
                               'PLATON (Spek, 2009) and publCIF (Westrip, 2010)'
loop_
    _atom_site_type_symbol
    _atom_site_label
    _atom_site_fract_x
    _atom_site_fract_y
    _atom_site_fract_z
    _atom_site_U_iso_or_equiv
    _atom_site_adp_type
    _atom_site_calc_flag
    _atom_site_refinement_flags
    _atom_site_occupancy
    _atom_site_symmetry_multiplicity
    _atom_site_disorder_assembly
    _atom_site_disorder_group
    O O1 0.72668(16) 0.44512(14) 0.20575(10) 0.0753(4) Uani d . 1 1 . .
    O O2 0.8642(2) 0.57503(14) 0.28985(14) 0.1037(6) Uani d . 1 1 . .
    O O3 1.06798(18) 0.14604(14) 0.75890(9) 0.0817(5) Uani d . 1 1 . .
    O O4 1.28535(16) 0.17800(15) 0.74730(11) 0.0990(6) Uani d . 1 1 . .
    N N1 0.78171(17) 0.49484(13) 0.28105(13) 0.0617(4) Uani d . 1 1 . .
    N N2 0.53003(16) 0.25102(14) 0.54188(9) 0.0580(4) Uani d . 1 1 . .
    N N3 0.54014(13) 0.24766(11) 0.45233(8) 0.0435(3) Uani d . 1 1 . .
    N N4 0.74940(12) 0.09097(10) 0.40649(8) 0.0384(3) Uani d . 1 1 . .
    N N5 0.74567(15) 0.09998(12) 0.31430(8) 0.0487(3) Uani d . 1 1 . .
    N N6 1.15060(18) 0.16124(12) 0.71175(11) 0.0612(4) Uani d . 1 1 . .
    C C1 0.74301(17) 0.45822(13) 0.36515(12) 0.0474(4) Uani d . 1 1 . .
    C C2 0.7928(2) 0.52228(15) 0.44873(15) 0.0630(5) Uani d . 1 1 . .
    H H2 0.8535 0.5839 0.4515 0.076 Uiso calc R 1 1 . .
    C C3 0.7517(2) 0.49382(17) 0.52569(14) 0.0669(5) Uani d . 1 1 . .
    H H3 0.7817 0.5367 0.5809 0.080 Uiso calc R 1 1 . .
    C C4 0.66362(18) 0.39900(15) 0.52037(11) 0.0504(4) Uani d . 1 1 . .
    C C5 0.62089(15) 0.33505(12) 0.43641(10) 0.0386(3) Uani d . 1 1 . .
    C C6 0.65760(16) 0.36455(12) 0.35590(10) 0.0407(3) Uani d . 1 1 . .
    H H6 0.6263 0.3234 0.2997 0.049 Uiso calc R 1 1 . .
    C C7 0.6008(2) 0.34107(18) 0.58152(12) 0.0645(5) Uani d . 1 1 . .
    H H7 0.6090 0.3644 0.6429 0.077 Uiso calc R 1 1 . .
    C C8 0.49431(15) 0.14827(13) 0.39587(11) 0.0439(4) Uani d . 1 1 . .
    H H8A 0.4747 0.1659 0.3290 0.053 Uiso calc R 1 1 . .
    H H8B 0.4017 0.1208 0.4030 0.053 Uiso calc R 1 1 . .
    C C9 0.61375(15) 0.05839(13) 0.42568(11) 0.0443(4) Uani d . 1 1 . .
    H H9A 0.6375 0.0436 0.4934 0.053 Uiso calc R 1 1 . .
    H H9B 0.5748 -0.0094 0.3912 0.053 Uiso calc R 1 1 . .
    C C10 0.87881(19) 0.13663(14) 0.31726(11) 0.0505(4) Uani d . 1 1 . .
    H H10 0.9067 0.1501 0.2635 0.061 Uiso calc R 1 1 . .
    C C11 0.97408(16) 0.15298(12) 0.41201(10) 0.0401(3) Uani d . 1 1 . .
    C C12 1.12332(17) 0.18656(13) 0.45625(13) 0.0511(4) Uani d . 1 1 . .
    H H12 1.1830 0.2074 0.4199 0.061 Uiso calc R 1 1 . .
    C C13 1.17921(16) 0.18815(13) 0.55331(13) 0.0520(4) Uani d . 1 1 . .
    H H13 1.2785 0.2087 0.5841 0.062 Uiso calc R 1 1 . .
    C C14 1.08659(16) 0.15870(12) 0.60685(11) 0.0433(4) Uani d . 1 1 . .
    C C15 0.93939(15) 0.12611(12) 0.56797(10) 0.0375(3) Uani d . 1 1 . .
    H H15 0.8802 0.1076 0.6052 0.045 Uiso calc R 1 1 . .
    C C16 0.88544(14) 0.12277(11) 0.46851(9) 0.0337(3) Uani d . 1 1 . .
loop_
    _atom_site_aniso_label
    _atom_site_aniso_U_11
    _atom_site_aniso_U_22
    _atom_site_aniso_U_33
    _atom_site_aniso_U_12
    _atom_site_aniso_U_13
    _atom_site_aniso_U_23
    O1 0.0816(9) 0.0892(11) 0.0650(9) 0.0071(8) 0.0377(7) 0.0152(8)
    O2 0.1124(13) 0.0726(11) 0.1501(16) -0.0232(10) 0.0756(12) 0.0175(10)
    O3 0.0884(10) 0.1023(12) 0.0437(7) 0.0028(9) 0.0066(7) -0.0094(7)
    O4 0.0647(9) 0.1077(13) 0.0874(11) -0.0184(8) -0.0262(8) -0.0118(9)
    N1 0.0585(9) 0.0505(9) 0.0863(12) 0.0087(7) 0.0376(8) 0.0203(8)
    N2 0.0521(8) 0.0823(11) 0.0423(8) 0.0015(8) 0.0193(6) 0.0077(7)
    N3 0.0397(6) 0.0518(8) 0.0396(7) -0.0015(6) 0.0139(5) 0.0034(5)
    N4 0.0345(6) 0.0445(7) 0.0350(6) -0.0009(5) 0.0096(5) 0.0047(5)
    N5 0.0539(8) 0.0556(8) 0.0348(7) 0.0022(6) 0.0122(5) 0.0045(6)
    N6 0.0602(9) 0.0482(9) 0.0565(9) -0.0003(7) -0.0065(7) -0.0092(7)
    C1 0.0448(8) 0.0398(9) 0.0594(10) 0.0049(7) 0.0195(7) 0.0067(7)
    C2 0.0607(11) 0.0428(10) 0.0824(13) -0.0098(8) 0.0189(9) -0.0067(9)
    C3 0.0704(12) 0.0604(12) 0.0614(12) -0.0067(9) 0.0098(9) -0.0233(9)
    C4 0.0484(8) 0.0589(11) 0.0403(8) 0.0030(8) 0.0096(7) -0.0072(7)
    C5 0.0340(7) 0.0411(8) 0.0386(7) 0.0026(6) 0.0088(6) 0.0006(6)
    C6 0.0425(8) 0.0388(8) 0.0402(8) 0.0044(6) 0.0126(6) 0.0003(6)
    C7 0.0645(11) 0.0929(15) 0.0362(9) 0.0050(10) 0.0164(8) -0.0053(9)
    C8 0.0307(7) 0.0476(9) 0.0490(8) -0.0051(6) 0.0068(6) 0.0043(7)
    C9 0.0341(7) 0.0446(9) 0.0510(9) -0.0058(6) 0.0095(6) 0.0098(7)
    C10 0.0589(10) 0.0556(10) 0.0445(9) 0.0084(8) 0.0272(7) 0.0085(7)
    C11 0.0410(7) 0.0369(8) 0.0481(8) 0.0058(6) 0.0221(6) 0.0066(6)
    C12 0.0387(8) 0.0456(9) 0.0772(12) 0.0017(7) 0.0300(8) 0.0100(8)
    C13 0.0307(7) 0.0395(9) 0.0805(12) -0.0024(6) 0.0110(7) 0.0025(8)
    C14 0.0396(7) 0.0328(8) 0.0494(9) 0.0009(6) 0.0035(6) -0.0035(6)
    C15 0.0376(7) 0.0354(7) 0.0399(7) 0.0015(6) 0.0132(6) 0.0017(6)
    C16 0.0304(6) 0.0311(7) 0.0397(7) 0.0020(5) 0.0117(5) 0.0027(5)
_geom_special_details
;
All e.s.d.'s (except the e.s.d. in the dihedral angle between two l.s. planes)
are estimated using the full covariance matrix. The cell e.s.d.'s are taken
into account individually in the estimation of e.s.d.'s in distances, angles
and torsion angles; correlations between e.s.d.'s in cell parameters are only
used when they are defined by crystal symmetry. An approximate (isotropic)
treatment of cell e.s.d.'s is used for estimating e.s.d.'s involving l.s.
planes.
;
loop_
    _geom_bond_atom_site_label_1
    _geom_bond_atom_site_label_2
    _geom_bond_site_symmetry_2
    _geom_bond_distance
    _geom_bond_publ_flag
    O1 N1 . 1.223(2) ?
    O2 N1 . 1.220(2) ?
    O3 N6 . 1.216(2) ?
    O4 N6 . 1.221(2) ?
    N1 C1 . 1.474(2) ?
    N2 C7 . 1.309(3) ?
    N2 N3 . 1.3603(18) ?
    N3 C5 . 1.3643(19) ?
    N3 C8 . 1.445(2) ?
    N4 N5 . 1.3581(17) ?
    N4 C16 . 1.3650(18) ?
    N4 C9 . 1.4494(19) ?
    N5 C10 . 1.316(2) ?
    N6 C14 . 1.472(2) ?
    C1 C6 . 1.367(2) ?
    C1 C2 . 1.404(2) ?
    C2 C3 . 1.361(3) ?
    C2 H2 . 0.9300 ?
    C3 C4 . 1.400(3) ?
    C3 H3 . 0.9300 ?
    C4 C5 . 1.406(2) ?
    C4 C7 . 1.416(3) ?
    C5 C6 . 1.391(2) ?
    C6 H6 . 0.9300 ?
    C7 H7 . 0.9300 ?
    C8 C9 . 1.520(2) ?
    C8 H8A . 0.9700 ?
    C8 H8B . 0.9700 ?
    C9 H9A . 0.9700 ?
    C9 H9B . 0.9700 ?
    C10 C11 . 1.411(2) ?
    C10 H10 . 0.9300 ?
    C11 C12 . 1.402(2) ?
    C11 C16 . 1.4082(19) ?
    C12 C13 . 1.360(2) ?
    C12 H12 . 0.9300 ?
    C13 C14 . 1.401(2) ?
    C13 H13 . 0.9300 ?
    C14 C15 . 1.373(2) ?
    C15 C16 . 1.3929(19) ?
    C15 H15 . 0.9300 ?
loop_
    _geom_angle_atom_site_label_1
    _geom_angle_atom_site_label_2
    _geom_angle_atom_site_label_3
    _geom_angle_site_symmetry_1
    _geom_angle_site_symmetry_3
    _geom_angle
    _geom_angle_publ_flag
    O2 N1 O1 . . 123.51(18) ?
    O2 N1 C1 . . 118.09(18) ?
    O1 N1 C1 . . 118.37(15) ?
    C7 N2 N3 . . 105.94(14) ?
    N2 N3 C5 . . 111.41(13) ?
    N2 N3 C8 . . 119.09(13) ?
    C5 N3 C8 . . 128.28(12) ?
    N5 N4 C16 . . 111.41(11) ?
    N5 N4 C9 . . 118.85(11) ?
    C16 N4 C9 . . 129.58(12) ?
    C10 N5 N4 . . 106.31(12) ?
    O3 N6 O4 . . 123.09(18) ?
    O3 N6 C14 . . 118.95(15) ?
    O4 N6 C14 . . 117.96(18) ?
    C6 C1 C2 . . 124.04(16) ?
    C6 C1 N1 . . 117.51(15) ?
    C2 C1 N1 . . 118.44(16) ?
    C3 C2 C1 . . 119.66(17) ?
    C3 C2 H2 . . 120.2 ?
    C1 C2 H2 . . 120.2 ?
    C2 C3 C4 . . 118.92(16) ?
    C2 C3 H3 . . 120.5 ?
    C4 C3 H3 . . 120.5 ?
    C3 C4 C5 . . 119.45(16) ?
    C3 C4 C7 . . 136.90(17) ?
    C5 C4 C7 . . 103.63(16) ?
    N3 C5 C6 . . 130.81(13) ?
    N3 C5 C4 . . 106.64(13) ?
    C6 C5 C4 . . 122.54(15) ?
    C1 C6 C5 . . 115.31(14) ?
    C1 C6 H6 . . 122.3 ?
    C5 C6 H6 . . 122.3 ?
    N2 C7 C4 . . 112.36(15) ?
    N2 C7 H7 . . 123.8 ?
    C4 C7 H7 . . 123.8 ?
    N3 C8 C9 . . 111.77(12) ?
    N3 C8 H8A . . 109.3 ?
    C9 C8 H8A . . 109.3 ?
    N3 C8 H8B . . 109.3 ?
    C9 C8 H8B . . 109.3 ?
    H8A C8 H8B . . 107.9 ?
    N4 C9 C8 . . 111.39(12) ?
    N4 C9 H9A . . 109.3 ?
    C8 C9 H9A . . 109.3 ?
    N4 C9 H9B . . 109.3 ?
    C8 C9 H9B . . 109.3 ?
    H9A C9 H9B . . 108.0 ?
    N5 C10 C11 . . 111.71(13) ?
    N5 C10 H10 . . 124.1 ?
    C11 C10 H10 . . 124.1 ?
    C12 C11 C16 . . 119.62(14) ?
    C12 C11 C10 . . 136.07(14) ?
    C16 C11 C10 . . 104.29(13) ?
    C13 C12 C11 . . 118.78(14) ?
    C13 C12 H12 . . 120.6 ?
    C11 C12 H12 . . 120.6 ?
    C12 C13 C14 . . 119.75(14) ?
    C12 C13 H13 . . 120.1 ?
    C14 C13 H13 . . 120.1 ?
    C15 C14 C13 . . 124.32(15) ?
    C15 C14 N6 . . 117.30(15) ?
    C13 C14 N6 . . 118.38(14) ?
    C14 C15 C16 . . 114.97(13) ?
    C14 C15 H15 . . 122.5 ?
    C16 C15 H15 . . 122.5 ?
    N4 C16 C15 . . 131.16(12) ?
    N4 C16 C11 . . 106.28(12) ?
    C15 C16 C11 . . 122.54(13) ?
loop_
    _geom_torsion_atom_site_label_1
    _geom_torsion_atom_site_label_2
    _geom_torsion_atom_site_label_3
    _geom_torsion_atom_site_label_4
    _geom_torsion_site_symmetry_1
    _geom_torsion_site_symmetry_2
    _geom_torsion_site_symmetry_3
    _geom_torsion_site_symmetry_4
    _geom_torsion
    _geom_torsion_publ_flag
    C7 N2 N3 C5 . . . . 1.38(17) ?
    C7 N2 N3 C8 . . . . 169.77(14) ?
    C16 N4 N5 C10 . . . . 0.40(17) ?
    C9 N4 N5 C10 . . . . 176.31(14) ?
    O2 N1 C1 C6 . . . . -176.34(16) ?
    O1 N1 C1 C6 . . . . 5.4(2) ?
    O2 N1 C1 C2 . . . . 5.0(2) ?
    O1 N1 C1 C2 . . . . -173.22(15) ?
    C6 C1 C2 C3 . . . . -2.2(3) ?
    N1 C1 C2 C3 . . . . 176.39(16) ?
    C1 C2 C3 C4 . . . . 1.7(3) ?
    C2 C3 C4 C5 . . . . 0.6(3) ?
    C2 C3 C4 C7 . . . . 178.7(2) ?
    N2 N3 C5 C6 . . . . -179.39(14) ?
    C8 N3 C5 C6 . . . . 13.6(2) ?
    N2 N3 C5 C4 . . . . -0.72(16) ?
    C8 N3 C5 C4 . . . . -167.77(13) ?
    C3 C4 C5 N3 . . . . 178.52(15) ?
    C7 C4 C5 N3 . . . . -0.18(17) ?
    C3 C4 C5 C6 . . . . -2.7(2) ?
    C7 C4 C5 C6 . . . . 178.62(14) ?
    C2 C1 C6 C5 . . . . 0.2(2) ?
    N1 C1 C6 C5 . . . . -178.41(12) ?
    N3 C5 C6 C1 . . . . -179.27(14) ?
    C4 C5 C6 C1 . . . . 2.2(2) ?
    N3 N2 C7 C4 . . . . -1.5(2) ?
    C3 C4 C7 N2 . . . . -177.3(2) ?
    C5 C4 C7 N2 . . . . 1.1(2) ?
    N2 N3 C8 C9 . . . . -78.47(16) ?
    C5 N3 C8 C9 . . . . 87.72(18) ?
    N5 N4 C9 C8 . . . . -68.45(17) ?
    C16 N4 C9 C8 . . . . 106.61(16) ?
    N3 C8 C9 N4 . . . . -65.19(17) ?
    N4 N5 C10 C11 . . . . -0.10(18) ?
    N5 C10 C11 C12 . . . . 177.90(17) ?
    N5 C10 C11 C16 . . . . -0.21(18) ?
    C16 C11 C12 C13 . . . . 0.6(2) ?
    C10 C11 C12 C13 . . . . -177.33(17) ?
    C11 C12 C13 C14 . . . . -1.3(2) ?
    C12 C13 C14 C15 . . . . 0.8(2) ?
    C12 C13 C14 N6 . . . . 179.97(14) ?
    O3 N6 C14 C15 . . . . -7.5(2) ?
    O4 N6 C14 C15 . . . . 172.00(16) ?
    O3 N6 C14 C13 . . . . 173.18(16) ?
    O4 N6 C14 C13 . . . . -7.3(2) ?
    C13 C14 C15 C16 . . . . 0.6(2) ?
    N6 C14 C15 C16 . . . . -178.62(12) ?
    N5 N4 C16 C15 . . . . -179.32(14) ?
    C9 N4 C16 C15 . . . . 5.3(3) ?
    N5 N4 C16 C11 . . . . -0.53(15) ?
    C9 N4 C16 C11 . . . . -175.88(14) ?
    C14 C15 C16 N4 . . . . 177.23(14) ?
    C14 C15 C16 C11 . . . . -1.4(2) ?
    C12 C11 C16 N4 . . . . -178.06(13) ?
    C10 C11 C16 N4 . . . . 0.43(15) ?
    C12 C11 C16 C15 . . . . 0.9(2) ?
    C10 C11 C16 C15 . . . . 179.35(13) ?
loop_
    _geom_hbond_atom_site_label_D
    _geom_hbond_atom_site_label_H
    _geom_hbond_atom_site_label_A
    _geom_hbond_site_symmetry_A
    _geom_hbond_distance_DH
    _geom_hbond_distance_HA
    _geom_hbond_distance_DA
    _geom_hbond_angle_DHA
    C7 H7 N5 4_566 0.93 2.48 3.344(2) 154.4
    C15 H15 O1 4_566 0.93 2.47 3.401(2) 178.7
_iucr_refine_instructions_details
;
TITL EL13_D577_DRX8_KAX3 in P2(1) New: P21/c
CELL  0.71073    9.4100   12.0640   14.8040    90.000   109.010    90.000
ZERR  4       0.0050    0.0050    0.0040     0.000     0.020     0.000
LATT   1
SYMM  - x ,  1/2 + y , 1/2 - z
SFAC  C    H    N     O
UNIT    64  48  24  16
L.S. 10
SHEL 40 0.78
OMIT 0 1 1
FMAP 2
PLAN  6
ACTA
BOND
BOND $H
HTAB C7 N5_$1
HTAB C15 O1_$1
eqiv $1 x, -y+1/2, z+1/2
CONF
WGHT      0.0493      0.3594
EXTI    0.003339
FVAR       0.51221
O1    4    0.726683    0.445116    0.205753    11.00000    0.08156    0.08923 =
         0.06503    0.01517    0.03767    0.00708
O2    4    0.864193    0.575032    0.289846    11.00000    0.11239    0.07264 =
         0.15013    0.01751    0.07557   -0.02318
O3    4    1.067981    0.146037    0.758900    11.00000    0.08841    0.10232 =
         0.04366   -0.00936    0.00665    0.00283
O4    4    1.285348    0.177998    0.747302    11.00000    0.06475    0.10768 =
         0.08742   -0.01175   -0.02622   -0.01844
N1    3    0.781711    0.494843    0.281049    11.00000    0.05848    0.05046 =
         0.08630    0.02026    0.03763    0.00866
N2    3    0.530035    0.251016    0.541880    11.00000    0.05209    0.08232 =
         0.04235    0.00769    0.01934    0.00149
N3    3    0.540136    0.247655    0.452326    11.00000    0.03971    0.05181 =
         0.03962    0.00341    0.01386   -0.00154
N4    3    0.749398    0.090968    0.406487    11.00000    0.03450    0.04453 =
         0.03503    0.00471    0.00959   -0.00089
N5    3    0.745670    0.099976    0.314301    11.00000    0.05392    0.05560 =
         0.03483    0.00449    0.01217    0.00221
N6    3    1.150596    0.161245    0.711753    11.00000    0.06021    0.04820 =
         0.05654   -0.00924   -0.00646   -0.00028
C1    1    0.743011    0.458223    0.365148    11.00000    0.04481    0.03983 =
         0.05938    0.00673    0.01949    0.00494
C2    1    0.792781    0.522282    0.448729    11.00000    0.06073    0.04276 =
         0.08236   -0.00667    0.01887   -0.00977
AFIX  43
H2    2    0.853508    0.583864    0.451501    11.00000   -1.20000
AFIX   0
C3    1    0.751724    0.493822    0.525688    11.00000    0.07043    0.06043 =
         0.06137   -0.02329    0.00980   -0.00675
AFIX  43
H3    2    0.781707    0.536670    0.580912    11.00000   -1.20000
AFIX   0
C4    1    0.663619    0.398996    0.520374    11.00000    0.04842    0.05888 =
         0.04032   -0.00717    0.00958    0.00302
C5    1    0.620886    0.335051    0.436405    11.00000    0.03397    0.04106 =
         0.03864    0.00055    0.00877    0.00262
C6    1    0.657601    0.364551    0.355900    11.00000    0.04250    0.03879 =
         0.04019    0.00029    0.01262    0.00438
AFIX  43
H6    2    0.626256    0.323448    0.299714    11.00000   -1.20000
AFIX   0
C7    1    0.600836    0.341071    0.581520    11.00000    0.06453    0.09294 =
         0.03618   -0.00530    0.01645    0.00495
AFIX  43
H7    2    0.608976    0.364364    0.642889    11.00000   -1.20000
AFIX   0
C8    1    0.494311    0.148268    0.395867    11.00000    0.03067    0.04763 =
         0.04899    0.00427    0.00676   -0.00506
AFIX  23
H8A   2    0.474705    0.165932    0.328981    11.00000   -1.20000
H8B   2    0.401708    0.120775    0.403041    11.00000   -1.20000
AFIX   0
C9    1    0.613749    0.058390    0.425683    11.00000    0.03414    0.04461 =
         0.05097    0.00978    0.00948   -0.00583
AFIX  23
H9A   2    0.637512    0.043569    0.493400    11.00000   -1.20000
H9B   2    0.574797   -0.009359    0.391214    11.00000   -1.20000
AFIX   0
C10   1    0.878814    0.136634    0.317259    11.00000    0.05891    0.05558 =
         0.04450    0.00845    0.02723    0.00840
AFIX  43
H10   2    0.906700    0.150115    0.263493    11.00000   -1.20000
AFIX   0
C11   1    0.974084    0.152981    0.412005    11.00000    0.04096    0.03687 =
         0.04813    0.00656    0.02208    0.00581
C12   1    1.123322    0.186560    0.456254    11.00000    0.03870    0.04559 =
         0.07717    0.01001    0.02996    0.00171
AFIX  43
H12   2    1.182989    0.207362    0.419892    11.00000   -1.20000
AFIX   0
C13   1    1.179214    0.188151    0.553314    11.00000    0.03074    0.03946 =
         0.08048    0.00252    0.01100   -0.00242
AFIX  43
H13   2    1.278529    0.208705    0.584050    11.00000   -1.20000
AFIX   0
C14   1    1.086586    0.158700    0.606852    11.00000    0.03963    0.03280 =
         0.04943   -0.00352    0.00351    0.00088
C15   1    0.939391    0.126109    0.567965    11.00000    0.03762    0.03536 =
         0.03990    0.00167    0.01317    0.00151
AFIX  43
H15   2    0.880159    0.107650    0.605229    11.00000   -1.20000
AFIX   0
C16   1    0.885437    0.122770    0.468508    11.00000    0.03042    0.03114 =
         0.03971    0.00266    0.01167    0.00201
HKLF 4 1  1.0000  0.0000  0.0000  0.0000 -1.0000  0.0000 -1.0000  0.0000 -1.0000
REM  EL13_D577_DRX8_KAX3 in P2(1 New: P21/c
REM R1 =  0.0394 for   2667 Fo > 4sig(Fo)  and  0.0561 for all   3503 data
REM    236 parameters refined using      0 restraints
END
WGHT      0.0493      0.3594
REM Highest difference peak  0.200,  deepest hole -0.192,  1-sigma level  0.034
Q1    1   0.7961  0.4631  0.4134  11.00000  0.05    0.18
Q2    1   0.6253  0.3854  0.4690  11.00000  0.05    0.17
Q3    1   0.9301  0.5902  0.3527  11.00000  0.05    0.16
Q4    1   0.9410  0.1442  0.4415  11.00000  0.05    0.15
Q5    1   0.9466  0.1290  0.3616  11.00000  0.05    0.15
Q6    1   1.2939  0.2288  0.6964  11.00000  0.05    0.15
;
