# Supplementary material for: 6,6′-Di­nitro-1,1′-(ethane-1,2-di­yl)di(1H-indazole)
Source: Acta Crystallogr Sect E Struct Rep Online. 2014 Mar 5;70(Pt 4):o390. doi: 10.1107/S1600536814004516 (PMC3998527; doi:10.1107/S1600536814004516)
Supplement: Supplementary file 2 [file e-70-0o390-Isup2.hkl]

# 
# h,k,l, Fc-squared, Fo-squared, sigma(Fo-squared) and status flag 
# 
data_I
_shelx_title ' EL13_D577_DRX8_KAX3 in P2(1 New: P21/c' 
_shelx_refln_list_code          4 
_shelx_F_calc_maximum      201.78 
_exptl_crystal_F_000       728.00 
_reflns_d_resolution_high  0.7800 
 
loop_ 
 _symmetry_equiv_pos_as_xyz 
 'x, y, z' 
 '-x, y+1/2, -z+1/2' 
 '-x, -y, -z' 
 'x, -y-1/2, z-1/2' 
 
_cell_length_a     9.4100 
_cell_length_b    12.0640 
_cell_length_c    14.8040 
_cell_angle_alpha  90.000 
_cell_angle_beta  109.010 
_cell_angle_gamma  90.000 
 
_shelx_F_squared_multiplier     1.000 
 
loop_ 
 _refln_index_h 
 _refln_index_k 
 _refln_index_l 
 _refln_F_squared_calc 
 _refln_F_squared_meas 
 _refln_F_squared_sigma 
 _refln_observed_status 
   2   0   0     6092.30     6443.77    195.25 o 
   3   0   0     1788.37     1659.57     52.45 o 
   4   0   0       37.35       23.25      3.43 o 
   5   0   0      965.52     1040.43     20.88 o 
   6   0   0      588.34      673.74     15.94 o 
   7   0   0       61.90       61.75      7.24 o 
   8   0   0      633.51      588.18     14.37 o 
   9   0   0       30.56       39.69      2.49 o 
  10   0   0       14.80       12.93      2.86 o 
  11   0   0        3.78        2.54      2.29 o 
   1   1   0      845.41      644.86     17.39 o 
   2   1   0    14586.84    14881.69    181.62 o 
   3   1   0      775.57      809.86     11.31 o 
   4   1   0        4.76        3.23      0.42 o 
   5   1   0      726.95      728.76     10.53 o 
   6   1   0       77.75       89.55      2.90 o 
   7   1   0       29.85       27.85      1.36 o 
   8   1   0       82.64       90.75      2.67 o 
   9   1   0      276.49      267.35      7.18 o 
  10   1   0        5.21        3.73      1.81 o 
  11   1   0        4.28        2.18      1.69 o 
   0   2   0        6.49       -0.65      0.65 o 
   1   2   0      758.28      811.74      7.85 o 
   2   2   0    16761.88    16715.74    188.08 o 
   3   2   0      598.43      582.78      6.14 o 
   4   2   0      821.54      839.97     12.04 o 
   5   2   0      572.42      614.46      8.28 o 
   6   2   0      641.47      662.31     11.36 o 
   7   2   0       42.77       45.82      2.03 o 
   8   2   0       84.47       79.63      4.32 o 
   9   2   0        4.88        3.17      1.64 o 
  10   2   0        3.19        4.42      1.38 o 
  11   2   0       16.49       10.57      2.22 o 
   1   3   0    11587.55    11585.35    121.68 o 
   2   3   0      470.21      483.31      5.99 o 
   3   3   0     2645.55     2599.83     29.62 o 
   4   3   0     2013.70     2007.80     21.55 o 
   5   3   0        8.66        8.44      0.42 o 
   6   3   0      107.96      112.90      2.28 o 
   7   3   0      725.82      725.13      9.98 o 
   8   3   0       86.78       84.41      3.83 o 
   9   3   0       34.52       31.00      1.91 o 
  10   3   0        6.45        8.38      1.53 o 
  11   3   0       20.69       20.24      5.53 o 
   0   4   0     9780.56     9409.36    196.89 o 
   1   4   0     4526.41     4481.37     54.64 o 
   2   4   0      717.04      758.01      9.92 o 
   3   4   0     1588.39     1645.98     19.01 o 
   4   4   0     2911.75     3082.89     32.90 o 
   5   4   0      765.79      793.11      9.74 o 
   6   4   0        0.61        0.17      0.83 o 
   7   4   0        9.34        9.71      2.59 o 
   8   4   0       84.69       70.55      3.15 o 
   9   4   0       26.30       24.90      3.08 o 
  10   4   0        0.12        2.45      1.67 o 
  11   4   0       19.05       22.02      2.67 o 
   1   5   0      885.45      804.49     13.08 o 
   2   5   0       46.22       37.81      2.18 o 
   3   5   0      484.47      502.53      7.81 o 
   4   5   0       71.37       87.50      2.74 o 
   5   5   0      950.89      952.71     10.94 o 
   6   5   0      561.72      550.87      7.79 o 
   7   5   0        5.53        5.62      1.49 o 
   8   5   0        3.98        7.36      1.74 o 
   9   5   0        2.71        1.82      1.70 o 
  10   5   0      135.59      145.62     13.12 o 
   0   6   0     2405.06     2400.82     52.10 o 
   1   6   0     1515.40     1470.66     23.12 o 
   2   6   0        0.08       -0.35      1.21 o 
   3   6   0        0.18       10.88      8.85 o 
   4   6   0      281.00      271.14      4.43 o 
   5   6   0      118.65      109.58      2.85 o 
   6   6   0       10.88        8.82      1.61 o 
   7   6   0       77.37       67.82      2.58 o 
   8   6   0        0.01        2.29      1.70 o 
   9   6   0       17.17       12.61      2.43 o 
  10   6   0       84.77       86.96      4.68 o 
   1   7   0     1635.76     1606.16     25.45 o 
   2   7   0     1054.37     1003.95     16.55 o 
   3   7   0       77.08       93.26      3.19 o 
   4   7   0        2.49        1.70      1.02 o 
   5   7   0       19.00       17.96      2.34 o 
   6   7   0      416.78      404.92      8.22 o 
   7   7   0      104.43      103.92      4.24 o 
   8   7   0      133.97      131.55      5.31 o 
   9   7   0        0.97        3.14      1.98 o 
  10   7   0        0.14        1.00      2.02 o 
   0   8   0      252.87      290.62      9.03 o 
   1   8   0        6.58       10.56      1.66 o 
   2   8   0      432.66      419.96      8.24 o 
   3   8   0       43.32       42.47      2.38 o 
   4   8   0      155.21      156.63      3.54 o 
   5   8   0       62.66       49.99      3.52 o 
   6   8   0        0.06        1.15      1.84 o 
   7   8   0      165.92      158.24      4.72 o 
   8   8   0       15.81       13.25      2.67 o 
   9   8   0       94.45       90.76      5.85 o 
   1   9   0      264.28      270.25      6.38 o 
   2   9   0       74.80       72.37      3.36 o 
   3   9   0      302.00      289.15      6.51 o 
   4   9   0        5.22        3.00      1.79 o 
   5   9   0       19.11       20.62      3.51 o 
   6   9   0       67.83       66.21      4.46 o 
   7   9   0       25.23       21.00      2.75 o 
   8   9   0        0.30       -2.08      2.08 o 
   9   9   0       31.43       27.07      3.24 o 
   0  10   0      379.96      386.05     11.86 o 
   1  10   0       62.07       66.42      3.85 o 
   2  10   0      918.87      922.37     16.31 o 
   3  10   0       22.29       20.65      2.21 o 
   4  10   0       32.47       33.32      3.18 o 
   5  10   0       46.19       43.85      4.39 o 
   6  10   0        3.19        6.95      2.45 o 
   7  10   0        8.23        6.45      2.10 o 
   8  10   0        9.40        6.30      2.72 o 
   1  11   0       18.24       19.54      2.32 o 
   2  11   0      337.34      332.43      8.86 o 
   3  11   0        0.03        0.47      2.07 o 
   4  11   0      132.20      109.93      6.87 o 
   5  11   0        2.38        4.83      2.82 o 
   6  11   0       53.50       49.41      5.54 o 
   7  11   0       18.42       17.87      2.54 o 
   8  11   0       14.33       13.00      3.10 o 
   0  12   0      129.88      139.58     10.67 o 
   1  12   0       29.61       23.19      2.62 o 
   2  12   0        0.47        0.30      2.50 o 
   3  12   0       32.57       37.02      3.96 o 
   4  12   0       20.24       21.33      4.17 o 
   5  12   0       21.95       20.12      5.72 o 
   6  12   0        0.72        3.19      2.71 o 
   7  12   0        0.18        1.24      2.19 o 
   1  13   0       23.93       25.22      2.99 o 
   2  13   0       75.96       73.21      5.05 o 
   3  13   0       42.34       44.57      6.86 o 
   4  13   0       13.74       13.52      4.02 o 
   5  13   0       45.15       53.68      5.86 o 
   6  13   0        0.84        0.73      2.76 o 
   0  14   0        0.37       -1.80      5.15 o 
   1  14   0        8.12        2.22      2.49 o 
   2  14   0       17.87       12.09      3.29 o 
   3  14   0        5.67        6.06      3.74 o 
   4  14   0        1.76        1.40      3.36 o 
   1  15   0        3.56        0.41      3.60 o 
   2  15   0        1.12        2.84      3.85 o 
 -11   1   1        0.27        0.40      1.20 o 
 -10   1   1        3.29        4.44      1.16 o 
  -9   1   1       35.46       32.72      1.71 o 
  -8   1   1      160.21      161.57      2.81 o 
  -7   1   1        1.53        1.67      0.63 o 
  -6   1   1      116.52      135.69      3.10 o 
  -5   1   1      202.51      206.48      3.48 o 
  -4   1   1       65.54       69.09      1.38 o 
  -3   1   1      352.05      323.35      3.51 o 
  -2   1   1     4265.53     4170.88     34.36 o 
  -1   1   1      931.96      857.67     23.68 o 
   1   1   1     2859.45     2793.01     27.63 o 
   2   1   1     2188.16     2354.97     31.70 o 
   3   1   1     1861.34     1856.05     25.24 o 
   4   1   1      321.34      343.73      5.20 o 
   5   1   1      472.18      481.15      7.11 o 
   6   1   1       17.03       17.63      1.25 o 
   7   1   1       99.06      100.31      2.22 o 
   8   1   1        0.05       -0.76      0.76 o 
   9   1   1       37.85       42.38      3.13 o 
  10   1   1       14.73       14.22      2.09 o 
  11   1   1        0.27        0.76      1.67 o 
 -11   2   1       42.37       40.90      4.22 o 
 -10   2   1        4.76        3.54      1.19 o 
  -9   2   1        0.09        0.36      0.98 o 
  -8   2   1      117.92      116.64      2.60 o 
  -7   2   1      174.01      169.32      2.87 o 
  -6   2   1        7.34        7.07      0.64 o 
  -5   2   1      489.92      570.19      7.69 o 
  -4   2   1       87.74       98.29      1.53 o 
  -3   2   1      702.59      728.40      7.54 o 
  -2   2   1     1558.48     1649.44     15.72 o 
  -1   2   1       66.78       58.32      0.93 o 
   0   2   1      201.68      178.95      2.15 o 
   1   2   1      802.92      752.22      8.77 o 
   2   2   1     5113.48     5253.87     59.03 o 
   3   2   1     2503.82     2479.18     26.35 o 
   4   2   1      257.69      282.40      4.64 o 
   5   2   1     1750.04     1867.68     28.33 o 
   6   2   1        6.81        6.62      0.88 o 
   7   2   1       16.71       16.75      1.19 o 
   8   2   1      456.19      430.55     10.10 o 
   9   2   1       84.90       72.01      3.65 o 
  10   2   1       48.85       38.24      3.05 o 
  11   2   1        6.62        7.64      2.25 o 
 -11   3   1        0.64       -0.21      1.28 o 
 -10   3   1        8.07        8.83      1.55 o 
  -9   3   1        2.10        0.65      1.16 o 
  -8   3   1       53.64       53.78      1.82 o 
  -7   3   1       45.52       43.58      1.67 o 
  -6   3   1      146.84      175.13      3.43 o 
  -5   3   1        1.28       -0.18      0.52 o 
  -4   3   1     1883.22     1976.56     19.96 o 
  -3   3   1     6268.76     6385.17     71.75 o 
  -2   3   1     2968.53     2983.69     46.75 o 
  -1   3   1    40715.23    40881.69    480.42 o 
   0   3   1    10938.58    10776.59    130.88 o 
   1   3   1       15.44        9.42      0.61 o 
   2   3   1     5397.51     5312.02     55.70 o 
   3   3   1     1854.94     1944.46     20.82 o 
   4   3   1      410.35      415.51      5.30 o 
   5   3   1     1447.77     1518.58     17.84 o 
   6   3   1       29.10       29.84      1.17 o 
   7   3   1       23.23       28.07      1.89 o 
   8   3   1       21.16       23.56      1.30 o 
   9   3   1       22.60       23.67      2.27 o 
  10   3   1        1.69        2.22      1.02 o 
 -11   4   1        2.39        1.12      1.48 o 
 -10   4   1       28.13       29.67      2.80 o 
  -9   4   1        9.89        9.39      1.92 o 
  -8   4   1        8.74        9.39      1.68 o 
  -7   4   1      182.15      180.11      4.06 o 
  -6   4   1       16.64       14.87      1.17 o 
  -5   4   1      128.21      140.18      2.42 o 
  -4   4   1       22.07       29.87      1.18 o 
  -3   4   1      688.41      643.66      8.01 o 
  -2   4   1      828.24      808.76     11.58 o 
  -1   4   1     2340.10     2261.35     30.65 o 
   0   4   1     2859.60     2881.01     38.83 o 
   1   4   1     8502.82     8543.01    103.25 o 
   2   4   1       90.62       88.79      1.96 o 
   3   4   1      155.41      171.61      2.93 o 
   4   4   1     1543.41     1527.03     16.72 o 
   5   4   1      132.89      154.18      2.42 o 
   6   4   1       14.75       13.98      1.07 o 
   7   4   1      155.08      140.61      3.35 o 
   8   4   1        0.02        1.04      1.21 o 
   9   4   1       16.66       17.34      3.37 o 
  10   4   1       60.71       66.59      3.05 o 
 -10   5   1        5.75        8.58      1.98 o 
  -9   5   1        2.28        3.71      2.72 o 
  -8   5   1       14.58       12.94      2.69 o 
  -7   5   1      253.53      246.31      5.05 o 
  -6   5   1      319.41      329.21      4.79 o 
  -5   5   1      407.95      427.32      5.86 o 
  -4   5   1      252.67      266.22      4.23 o 
  -3   5   1      342.76      354.75      6.53 o 
  -2   5   1      343.96      333.69      6.10 o 
  -1   5   1      131.72      140.88      3.49 o 
   0   5   1      586.82      571.02      8.70 o 
   1   5   1      104.10       90.53      2.28 o 
   2   5   1      241.45      247.39      3.94 o 
   3   5   1      351.40      363.55      5.33 o 
   4   5   1      952.71      953.31     18.11 o 
   5   5   1       52.11       61.10      2.10 o 
   6   5   1     1032.75     1029.52     13.70 o 
   7   5   1       41.93       41.30      2.67 o 
   8   5   1      213.61      191.64      5.51 o 
   9   5   1       51.05       60.21      3.23 o 
  10   5   1       14.64       20.33      3.65 o 
 -10   6   1        2.78        4.39      2.00 o 
  -9   6   1       29.33       25.55      2.67 o 
  -8   6   1       14.56       15.99      2.24 o 
  -7   6   1      180.83      186.64      4.56 o 
  -6   6   1       11.55        9.65      2.15 o 
  -5   6   1      239.55      256.26      7.04 o 
  -4   6   1      424.87      431.30      6.45 o 
  -3   6   1       60.28       60.18      2.32 o 
  -2   6   1     5295.81     5388.09     80.71 o 
  -1   6   1      441.31      413.89      7.63 o 
   0   6   1      362.89      362.70      6.14 o 
   1   6   1        0.12        1.60      0.85 o 
   2   6   1      251.71      272.65      4.94 o 
   3   6   1        6.10        6.35      1.12 o 
   4   6   1      770.96      781.97     10.86 o 
   5   6   1       35.56       43.15      2.80 o 
   6   6   1      237.44      234.28      5.35 o 
   7   6   1       19.89       23.58      2.41 o 
   8   6   1      166.09      141.30      4.98 o 
   9   6   1        0.69        0.93      1.70 o 
  10   6   1        3.84        7.02      2.04 o 
 -10   7   1       11.79       13.84      2.53 o 
  -9   7   1        1.29        2.48      1.94 o 
  -8   7   1       12.31       17.17      2.70 o 
  -7   7   1        3.62        0.60      1.42 o 
  -6   7   1       87.23       94.19      3.54 o 
  -5   7   1      570.78      555.75     10.35 o 
  -4   7   1      114.63      100.09      3.13 o 
  -3   7   1      267.27      268.31      5.70 o 
  -2   7   1     4324.36     4508.01     68.11 o 
  -1   7   1     1114.39     1082.72     17.75 o 
   0   7   1       73.38       74.69      2.80 o 
   1   7   1      255.38      295.09      5.52 o 
   2   7   1       16.64       20.18      1.52 o 
   3   7   1      753.42      788.51     11.96 o 
   4   7   1       84.22       86.87      2.52 o 
   5   7   1      228.08      207.85      6.24 o 
   6   7   1      277.83      260.88      7.31 o 
   7   7   1        2.58        1.27      1.30 o 
   8   7   1       68.18       73.21      4.13 o 
   9   7   1        4.79        8.36      2.17 o 
  -9   8   1       15.14       11.80      4.40 o 
  -8   8   1        7.56       14.50      2.61 o 
  -7   8   1      224.89      206.00      6.82 o 
  -6   8   1       18.25       21.81      2.23 o 
  -5   8   1      107.81      106.60      3.74 o 
  -4   8   1        6.36        3.13      1.59 o 
  -3   8   1        0.87        0.35      1.23 o 
  -2   8   1      461.39      445.50      8.58 o 
  -1   8   1       24.52       27.30      2.97 o 
   0   8   1     1118.53     1111.38     18.46 o 
   1   8   1      521.95      549.51     10.15 o 
   2   8   1      665.98      672.14     11.92 o 
   3   8   1        5.50        8.12      1.49 o 
   4   8   1        3.43        5.00      2.17 o 
   5   8   1        0.25        0.21      1.78 o 
   6   8   1      142.73      145.96      6.19 o 
   7   8   1      121.57      104.87      3.90 o 
   8   8   1        1.16        2.32      2.07 o 
   9   8   1        2.40        0.58      2.65 o 
  -9   9   1       14.70       20.02      3.23 o 
  -8   9   1        8.51        3.35      1.87 o 
  -7   9   1       11.43        8.93      1.91 o 
  -6   9   1      249.60      246.12     11.92 o 
  -5   9   1        8.77       12.38      2.47 o 
  -4   9   1        0.69        0.64      1.69 o 
  -3   9   1       90.95       86.74      4.02 o 
  -2   9   1       65.02       65.48      3.28 o 
  -1   9   1        8.91        7.52      1.80 o 
   0   9   1       53.25       52.82      4.46 o 
   1   9   1        0.09        0.32      1.45 o 
   2   9   1       82.26       89.55      3.49 o 
   3   9   1      101.20       97.80      3.57 o 
   4   9   1       14.33       15.51      3.17 o 
   5   9   1       25.83       26.79      2.83 o 
   6   9   1        3.51        4.45      2.15 o 
   7   9   1       63.40       62.19      3.44 o 
   8   9   1        4.92        4.67      2.30 o 
   9   9   1       30.79       18.56      3.30 o 
  -8  10   1        2.25        1.98      1.91 o 
  -7  10   1        7.31        1.84      1.93 o 
  -6  10   1        4.32        1.96      2.30 o 
  -5  10   1        2.79        0.84      2.12 o 
  -4  10   1        1.72        1.23      1.83 o 
  -3  10   1      321.10      306.63      8.73 o 
  -2  10   1      297.68      285.38      6.71 o 
  -1  10   1       81.03       75.31      3.61 o 
   0  10   1        0.37        0.67      1.70 o 
   1  10   1       77.59       73.63      3.61 o 
   2  10   1      214.92      216.33      5.71 o 
   3  10   1       87.26       89.68      4.61 o 
   4  10   1       13.46       14.68      2.96 o 
   5  10   1       20.77       25.73     10.48 o 
   6  10   1        2.36        0.38      3.77 o 
   7  10   1        3.63        5.73      1.93 o 
   8  10   1        6.08        8.98      2.79 o 
  -8  11   1        1.70        1.36      2.06 o 
  -7  11   1       10.26        7.75      2.21 o 
  -6  11   1        3.29        3.39      2.52 o 
  -5  11   1       46.03       45.26      4.83 o 
  -4  11   1       69.10       67.40      4.96 o 
  -3  11   1      225.89      233.03      7.38 o 
  -2  11   1      353.18      358.44      8.14 o 
  -1  11   1       47.75       51.73      3.23 o 
   0  11   1       13.99       20.68      2.42 o 
   1  11   1       30.73       35.43      2.89 o 
   2  11   1        6.14        3.87      1.91 o 
   3  11   1       60.84       64.73      4.20 o 
   4  11   1        2.77        4.81      3.05 o 
   5  11   1       13.68       13.68      4.38 o 
   6  11   1        2.54        3.94      3.56 o 
   7  11   1       14.31       13.62      2.43 o 
  -7  12   1        2.48        1.64      2.21 o 
  -6  12   1        3.39        2.59      2.67 o 
  -5  12   1       25.98       26.50      4.39 o 
  -4  12   1        0.16        3.52      2.82 o 
  -3  12   1       69.08       68.72      7.52 o 
  -2  12   1       25.44       27.24      3.74 o 
  -1  12   1       11.28       18.32      3.20 o 
   0  12   1        2.66        3.69      1.99 o 
   1  12   1        0.76        0.36      1.86 o 
   2  12   1       49.64       49.86      4.03 o 
   3  12   1        4.28        5.54      2.52 o 
   4  12   1        0.03       -2.70      2.70 o 
   5  12   1        2.66        6.78      3.36 o 
   6  12   1        7.60        8.63      4.10 o 
  -6  13   1        0.85        2.37      2.74 o 
  -5  13   1        7.40        6.01      3.47 o 
  -4  13   1      174.18      168.15      8.58 o 
  -3  13   1       42.88       36.01      5.16 o 
  -2  13   1       35.85       36.68      3.88 o 
  -1  13   1        0.99        0.81      1.98 o 
   0  13   1        6.61        5.88      3.69 o 
   1  13   1       15.13       18.90      3.22 o 
   2  13   1        0.80       -1.95      1.95 o 
   3  13   1        0.39        0.76      3.81 o 
   4  13   1       16.84       13.78      4.38 o 
   5  13   1       18.95       25.04      8.96 o 
  -5  14   1        0.52        5.94      3.63 o 
  -4  14   1      140.68      148.91      8.85 o 
  -3  14   1      170.00      163.42      9.03 o 
  -2  14   1       10.02       13.29      4.95 o 
  -1  14   1        1.86        0.10      2.90 o 
   0  14   1        2.87        3.33      2.45 o 
   1  14   1        4.22        0.47      4.11 o 
   2  14   1        3.22       -2.20      2.40 o 
   3  14   1       55.61       58.64      6.13 o 
   4  14   1        7.23        5.32      6.29 o 
  -2  15   1        0.33        1.02      2.72 o 
  -1  15   1       17.10       19.64      3.80 o 
   0  15   1       15.11       21.25      4.44 o 
   1  15   1        9.57        8.18      3.22 o 
   2  15   1        5.11       10.70      4.44 o 
 -11   0   2        2.17        2.21      4.57 o 
 -10   0   2        2.47        2.22      1.78 o 
  -9   0   2      205.27      196.80      8.58 o 
  -8   0   2        1.09        0.38      1.04 o 
  -7   0   2      942.38      948.02     19.48 o 
  -6   0   2      387.08      396.05      8.00 o 
  -5   0   2      440.23      503.37      9.57 o 
  -4   0   2      468.45      449.67      8.53 o 
  -3   0   2      770.91      744.54     10.34 o 
  -2   0   2    12344.77    12461.86    166.43 o 
  -1   0   2     2737.76     2601.21     42.50 o 
   0   0   2     2582.67     2076.72     79.13 o 
   1   0   2    36663.05    38641.61    872.56 o 
   2   0   2     1764.72     1700.02     25.55 o 
   3   0   2        4.74        4.19      0.71 o 
   4   0   2      105.06      144.79      4.19 o 
   5   0   2      417.41      378.36      9.43 o 
   6   0   2        1.38        1.75      0.74 o 
   7   0   2        6.78        5.72      4.19 o 
   8   0   2       28.34       29.73      5.72 o 
   9   0   2       14.39        1.91      4.57 o 
  10   0   2        9.03       11.54      1.47 o 
 -11   1   2       26.41       32.08      3.14 o 
 -10   1   2        3.75        0.32      1.17 o 
  -9   1   2        3.33        3.65      1.10 o 
  -8   1   2      492.11      486.12      7.01 o 
  -7   1   2      123.91      130.97      3.24 o 
  -6   1   2      114.92      111.94      2.10 o 
  -5   1   2      566.55      585.51      7.86 o 
  -4   1   2       96.46       83.85      1.44 o 
  -3   1   2     1753.98     1743.62     15.88 o 
  -2   1   2     1206.29     1187.45     12.03 o 
  -1   1   2     6020.44     5903.14     48.58 o 
   0   1   2     2012.01     1798.28     16.23 o 
   1   1   2      212.42      221.25      2.61 o 
   2   1   2      497.89      527.49      5.86 o 
   3   1   2     2964.39     3005.61     40.51 o 
   4   1   2      597.89      656.04      9.45 o 
   5   1   2      173.13      187.41      3.32 o 
   6   1   2       17.43       15.81      1.28 o 
   7   1   2       36.47       31.95      1.50 o 
   8   1   2      290.80      266.88      6.82 o 
   9   1   2       76.96       67.88      5.11 o 
  10   1   2       26.73       34.82      3.92 o 
 -11   2   2        3.15        4.02      1.59 o 
 -10   2   2        7.12        7.70      1.43 o 
  -9   2   2        0.48        0.28      1.13 o 
  -8   2   2        2.60        4.49      0.92 o 
  -7   2   2      229.22      222.37      3.75 o 
  -6   2   2        0.72        0.22      0.62 o 
  -5   2   2      190.41      199.50      2.90 o 
  -4   2   2      746.31      737.54      7.79 o 
  -3   2   2     1008.35     1051.59     11.44 o 
  -2   2   2     1174.74     1211.54     11.74 o 
  -1   2   2     2215.60     2200.58     22.02 o 
   0   2   2     2039.35     1976.53     22.48 o 
   1   2   2       13.37       20.56      0.78 o 
   2   2   2      723.25      763.73      7.95 o 
   3   2   2     2146.21     2207.48     23.58 o 
   4   2   2       15.16       24.16      0.67 o 
   5   2   2       20.48       20.69      1.13 o 
   6   2   2       56.99       66.92      2.01 o 
   7   2   2       90.76       85.78      2.75 o 
   8   2   2        0.74       -0.93      1.75 o 
   9   2   2       30.87       34.00      6.13 o 
  10   2   2        0.55        0.24      1.66 o 
 -11   3   2        1.26        2.96      1.82 o 
 -10   3   2       42.11       53.47      2.89 o 
  -9   3   2        0.47       -1.46      1.46 o 
  -8   3   2      127.88      115.09      5.22 o 
  -7   3   2       17.66       18.10      1.21 o 
  -6   3   2      542.92      558.47      6.94 o 
  -5   3   2     1640.31     1699.84     19.77 o 
  -4   3   2        1.79        0.72      0.47 o 
  -3   3   2      880.54      860.77      8.57 o 
  -2   3   2     4326.97     4373.13     51.18 o 
  -1   3   2     1195.01     1189.53     15.04 o 
   0   3   2     1654.55     1585.05     19.73 o 
   1   3   2      122.57      137.15      2.24 o 
   2   3   2       48.25       42.37      0.98 o 
   3   3   2     1424.34     1564.65     16.98 o 
   4   3   2     1149.33     1243.59     14.60 o 
   5   3   2      668.10      658.70      8.28 o 
   6   3   2       49.43       46.71      1.35 o 
   7   3   2       37.07       36.47      1.40 o 
   8   3   2      261.26      271.92      6.27 o 
   9   3   2       31.31       33.00      1.93 o 
  10   3   2        4.85        3.73      2.29 o 
 -11   4   2       15.44       17.66      2.91 o 
 -10   4   2       68.21       72.58      3.64 o 
  -9   4   2       73.00       79.93      3.52 o 
  -8   4   2        7.73        6.34      1.45 o 
  -7   4   2      234.66      233.74      6.49 o 
  -6   4   2      123.13      124.41      2.13 o 
  -5   4   2        0.13        0.47      0.55 o 
  -4   4   2        9.67       10.75      0.67 o 
  -3   4   2      780.87      808.59     11.70 o 
  -2   4   2      111.60      115.70      2.07 o 
  -1   4   2     1507.57     1475.32     20.39 o 
   0   4   2     1198.27     1055.27     14.87 o 
   1   4   2      185.48      183.11      3.03 o 
   2   4   2      400.05      411.43      5.88 o 
   3   4   2      840.61      877.12     11.42 o 
   4   4   2      680.90      712.43      8.92 o 
   5   4   2      225.69      228.21      3.46 o 
   6   4   2       15.38       13.35      1.17 o 
   7   4   2        0.79        0.15      0.78 o 
   8   4   2       10.49        8.06      1.45 o 
   9   4   2       26.01       27.16      2.13 o 
  10   4   2        1.30        1.05      1.82 o 
 -11   5   2       10.89       15.30      2.36 o 
 -10   5   2        3.13        2.13      1.72 o 
  -9   5   2       82.80       84.47      3.99 o 
  -8   5   2        7.98       11.29      1.84 o 
  -7   5   2        9.53       10.56      1.26 o 
  -6   5   2       81.58       79.28      1.99 o 
  -5   5   2      313.70      328.84      5.18 o 
  -4   5   2      440.37      482.00      6.92 o 
  -3   5   2      265.61      276.78      4.38 o 
  -2   5   2        0.05        1.43      0.75 o 
  -1   5   2      930.60      866.57     12.60 o 
   0   5   2      170.57      175.18      3.48 o 
   1   5   2      496.14      500.41      7.74 o 
   2   5   2      499.71      514.83      7.21 o 
   3   5   2      173.85      152.52      2.77 o 
   4   5   2      754.58      793.14      9.99 o 
   5   5   2       16.43       15.49      1.12 o 
   6   5   2      778.02      748.16      9.40 o 
   7   5   2       40.89       40.84      2.33 o 
   8   5   2      248.40      252.53      6.76 o 
   9   5   2        2.42        0.60      1.47 o 
  10   5   2       16.27       21.66      2.30 o 
 -10   6   2       10.75        8.03      2.17 o 
  -9   6   2      107.83      113.94      6.57 o 
  -8   6   2       10.57        7.17      1.91 o 
  -7   6   2      181.13      171.90      4.45 o 
  -6   6   2       49.06       47.75      2.52 o 
  -5   6   2        0.26       -0.82      0.84 o 
  -4   6   2        2.49        3.27      0.83 o 
  -3   6   2      197.22      197.99      3.88 o 
  -2   6   2        0.47        1.39      0.97 o 
  -1   6   2      395.68      402.28      6.69 o 
   0   6   2      223.11      222.69      4.30 o 
   1   6   2      222.40      235.07      4.50 o 
   2   6   2      486.51      480.28      7.70 o 
   3   6   2       82.73       84.46      2.67 o 
   4   6   2      122.74      133.55      3.34 o 
   5   6   2      462.65      462.44     11.05 o 
   6   6   2      145.92      132.35      3.97 o 
   7   6   2       72.22       74.83      3.28 o 
   8   6   2       53.67       46.50      3.20 o 
   9   6   2        1.23        2.91      1.72 o 
  10   6   2       11.76       10.20      2.26 o 
 -10   7   2        3.38        4.37      2.17 o 
  -9   7   2        9.38        4.98      3.14 o 
  -8   7   2       48.43       48.62      2.67 o 
  -7   7   2       36.86       32.80      2.35 o 
  -6   7   2       12.40        7.73      1.58 o 
  -5   7   2       39.56       40.24      3.08 o 
  -4   7   2      163.40      157.87      7.81 o 
  -3   7   2      311.10      308.95      6.32 o 
  -2   7   2      988.74      900.42     13.48 o 
  -1   7   2       82.90       90.35      2.73 o 
   0   7   2      121.60      120.15      3.10 o 
   1   7   2      250.20      238.90      4.77 o 
   2   7   2       12.76       12.26      1.36 o 
   3   7   2       12.44        9.94      1.87 o 
   4   7   2       11.96       13.22      1.58 o 
   5   7   2        9.80       11.44      1.82 o 
   6   7   2       93.29       93.68      3.67 o 
   7   7   2       76.95       79.53      3.21 o 
   8   7   2      195.36      187.17      6.16 o 
   9   7   2       13.21       12.58      2.41 o 
 -10   8   2       17.40       15.68      3.07 o 
  -9   8   2        8.72        8.88      2.38 o 
  -8   8   2       49.25       45.39      2.92 o 
  -7   8   2       28.59       28.84      2.49 o 
  -6   8   2      133.04      124.24      4.14 o 
  -5   8   2      401.26      388.15      8.12 o 
  -4   8   2      162.88      161.16      4.30 o 
  -3   8   2       30.84       30.48      2.25 o 
  -2   8   2       48.63       46.32      3.41 o 
  -1   8   2       42.94       41.96      2.21 o 
   0   8   2      282.66      290.96      5.69 o 
   1   8   2       52.18       61.15      2.65 o 
   2   8   2       10.35       11.26      1.48 o 
   3   8   2        5.20        5.56      1.30 o 
   4   8   2      126.42      119.16      3.87 o 
   5   8   2      134.57      133.75      4.40 o 
   6   8   2       22.79       32.68      3.02 o 
   7   8   2        2.74        4.55      1.51 o 
   8   8   2       18.45       13.43      2.47 o 
   9   8   2        0.23       -1.35      2.10 o 
  -9   9   2        0.96        1.99      2.30 o 
  -8   9   2        2.03        2.48      2.53 o 
  -7   9   2       18.03       21.53      2.64 o 
  -6   9   2      295.76      276.74      6.83 o 
  -5   9   2       86.92       72.48      3.80 o 
  -4   9   2        3.47        2.93      1.38 o 
  -3   9   2      268.14      262.41      6.18 o 
  -2   9   2        0.03        1.27      1.51 o 
  -1   9   2       13.81       13.58      1.91 o 
   0   9   2       66.99       71.97      3.42 o 
   1   9   2       20.79       19.09      2.97 o 
   2   9   2      153.83      163.01      4.15 o 
   3   9   2      188.49      198.23      5.27 o 
   4   9   2       20.15       18.63      2.13 o 
   5   9   2        0.89        0.00      1.90 o 
   6   9   2       71.04       67.93      5.55 o 
   7   9   2       19.13       19.02      2.23 o 
   8   9   2        1.72        0.92      2.39 o 
  -9  10   2        0.63       -0.17      2.52 o 
  -8  10   2        0.01       -1.36      1.79 o 
  -7  10   2       30.94       31.26      2.89 o 
  -6  10   2        0.51       -3.77      5.92 o 
  -5  10   2        7.18        4.64      2.17 o 
  -4  10   2      308.82      300.43      8.20 o 
  -3  10   2      245.07      232.09      6.04 o 
  -2  10   2      135.67      136.01      6.44 o 
  -1  10   2      129.51      135.92      5.06 o 
   0  10   2       12.14       12.82      2.53 o 
   1  10   2      259.74      253.06      6.29 o 
   2  10   2      125.99      124.31      4.23 o 
   3  10   2      194.55      197.63      6.38 o 
   4  10   2        0.00        0.38      3.24 o 
   5  10   2       95.05      108.87      5.44 o 
   6  10   2       13.10       12.76      2.74 o 
   7  10   2        4.81        3.11      1.89 o 
   8  10   2        4.15        8.48      2.83 o 
  -8  11   2        4.62        6.98      2.35 o 
  -7  11   2       35.58       40.43      3.35 o 
  -6  11   2       11.77       21.00      3.21 o 
  -5  11   2       62.45       55.63     12.58 o 
  -4  11   2      259.12      229.84      7.33 o 
  -3  11   2        0.57        3.72      1.78 o 
  -2  11   2       43.97       40.39      4.13 o 
  -1  11   2      251.72      267.99      6.77 o 
   0  11   2       14.07       16.27      2.27 o 
   1  11   2       15.13       18.60      2.35 o 
   2  11   2       28.53       30.22      2.79 o 
   3  11   2       31.49       26.45      3.63 o 
   4  11   2       32.99       28.83      4.02 o 
   5  11   2       44.53       43.86      4.71 o 
   6  11   2       44.99       37.02      3.84 o 
   7  11   2        0.29        2.35      2.64 o 
  -7  12   2        0.53        1.62      2.22 o 
  -6  12   2       12.60        7.43      4.45 o 
  -5  12   2       30.20       26.90      4.17 o 
  -4  12   2       36.70       46.30      4.98 o 
  -3  12   2       73.78       68.88      4.67 o 
  -2  12   2       71.50       70.29      3.95 o 
  -1  12   2       67.95       70.66      4.03 o 
   0  12   2        0.09       -1.91      1.91 o 
   1  12   2      153.33      163.36      5.38 o 
   2  12   2        4.89        1.25      2.27 o 
   3  12   2        0.12       -1.73      4.00 o 
   4  12   2       15.09       15.48      3.63 o 
   5  12   2        8.06       13.69      3.63 o 
   6  12   2       12.14       11.02      3.33 o 
  -6  13   2        0.68       -3.35      3.35 o 
  -5  13   2        2.15        1.02      3.20 o 
  -4  13   2       41.55       33.23     10.86 o 
  -3  13   2        5.09        4.98      2.49 o 
  -2  13   2       47.04       39.54      5.19 o 
  -1  13   2        0.15       -1.63      2.42 o 
   0  13   2       19.40       20.56      3.58 o 
   1  13   2        0.74       -0.29      2.40 o 
   2  13   2       51.00       48.60      4.32 o 
   3  13   2        0.27        1.23      3.09 o 
   4  13   2       24.53       27.26      4.58 o 
   5  13   2        0.56        2.17      3.47 o 
  -5  14   2        9.55       20.56      4.39 o 
  -4  14   2       48.58       50.45      5.91 o 
  -3  14   2       96.89      114.22     16.77 o 
  -2  14   2        0.72       -0.26      2.31 o 
  -1  14   2        2.56        9.04      3.00 o 
   0  14   2       47.22       55.02      5.15 o 
   1  14   2        0.04        4.93      2.91 o 
   2  14   2        0.86        6.26      3.74 o 
   3  14   2        0.83       -1.47      3.63 o 
   4  14   2        0.52       -0.44      3.63 o 
  -2  15   2        1.39        0.46      4.02 o 
  -1  15   2        0.06        3.41      2.91 o 
   0  15   2        0.05       -1.11      2.74 o 
   1  15   2        0.01        3.03      2.91 o 
   2  15   2       11.46       18.23      4.66 o 
 -11   1   3        5.45        5.57      1.62 o 
 -10   1   3       13.47       12.11      1.76 o 
  -9   1   3       31.77       38.09      2.24 o 
  -8   1   3        0.09       -0.76      0.76 o 
  -7   1   3      231.88      239.62      4.02 o 
  -6   1   3       83.74       84.56      3.12 o 
  -5   1   3      130.09      130.80      2.15 o 
  -4   1   3     2442.34     2479.08     24.95 o 
  -3   1   3      547.07      520.19      6.01 o 
  -2   1   3      128.98      147.21      2.04 o 
  -1   1   3     2989.85     2925.44     26.37 o 
   0   1   3     1012.89      903.72      9.47 o 
   1   1   3      255.05      219.56      3.05 o 
   2   1   3     1868.51     1805.54     17.24 o 
   3   1   3       70.79       62.73      1.19 o 
   4   1   3       50.59       52.72      1.01 o 
   5   1   3        0.63        0.04      0.44 o 
   6   1   3        1.86        2.14      0.58 o 
   7   1   3       62.62       51.84      2.15 o 
   8   1   3        8.40       12.81      0.94 o 
   9   1   3        0.30       -0.65      1.37 o 
  10   1   3        1.04        0.57      3.37 o 
 -11   2   3       44.03       48.30      3.96 o 
 -10   2   3       26.20       22.14      2.00 o 
  -9   2   3        9.81        7.72      1.51 o 
  -8   2   3      414.71      400.37      7.59 o 
  -7   2   3       22.23       21.76      1.25 o 
  -6   2   3       91.60       98.55      1.94 o 
  -5   2   3        0.37        0.44      0.50 o 
  -4   2   3      803.88      848.73      8.90 o 
  -3   2   3      130.11      120.12      1.85 o 
  -2   2   3      128.38      136.11      2.01 o 
  -1   2   3      115.39      146.13      2.46 o 
   0   2   3     6944.19     6821.23     76.95 o 
   1   2   3     2069.02     2043.44     25.16 o 
   2   2   3       54.36       53.68      0.97 o 
   3   2   3      581.17      603.97      6.94 o 
   4   2   3      333.02      386.42      5.05 o 
   5   2   3       98.07       89.70      1.74 o 
   6   2   3        4.94        2.90      0.53 o 
   7   2   3      164.80      144.95      2.89 o 
   8   2   3       63.95       56.21      2.03 o 
   9   2   3        9.84        9.67      2.91 o 
  10   2   3        7.42        4.84      1.97 o 
 -11   3   3        0.09        0.89      1.68 o 
 -10   3   3        4.73        3.98      1.70 o 
  -9   3   3        8.27        9.65      1.72 o 
  -8   3   3       18.46       21.48      2.10 o 
  -7   3   3       88.49      103.11      4.56 o 
  -6   3   3       69.42       62.33      1.51 o 
  -5   3   3        7.68       14.23      0.91 o 
  -4   3   3      359.31      350.34      4.37 o 
  -3   3   3       56.26       47.27      1.05 o 
  -2   3   3      224.07      188.88      2.84 o 
  -1   3   3     2613.09     2494.21     33.71 o 
   0   3   3       22.34       18.70      1.08 o 
   1   3   3     2802.67     2681.95     36.67 o 
   2   3   3       52.85       59.08      1.21 o 
   3   3   3       98.41       89.56      2.12 o 
   4   3   3      227.87      208.73      2.92 o 
   5   3   3        2.74        1.88      0.66 o 
   6   3   3       33.00       35.25      1.31 o 
   7   3   3       28.34       32.07      1.91 o 
   8   3   3        4.34        6.63      1.86 o 
   9   3   3       71.28       74.68      2.81 o 
  10   3   3       12.98       12.94      2.76 o 
 -11   4   3        4.27        7.65      2.04 o 
 -10   4   3        0.99        0.55      1.70 o 
  -9   4   3        4.17        3.24      2.11 o 
  -8   4   3        8.60        5.74      3.15 o 
  -7   4   3      163.47      164.56      4.53 o 
  -6   4   3      335.22      338.30      4.55 o 
  -5   4   3      474.31      491.82      6.08 o 
  -4   4   3      120.00      101.37      2.03 o 
  -3   4   3       26.25       23.03      0.98 o 
  -2   4   3     1052.04      986.48     12.81 o 
  -1   4   3       13.14       13.20      1.28 o 
   0   4   3      113.51      102.66      2.45 o 
   1   4   3     1338.47     1326.02     17.71 o 
   2   4   3      239.73      251.76      5.24 o 
   3   4   3      254.10      229.37      5.59 o 
   4   4   3      204.96      202.49      3.24 o 
   5   4   3      208.03      201.68      3.58 o 
   6   4   3        1.49        1.40      1.12 o 
   7   4   3      214.07      206.80      7.41 o 
   8   4   3        0.39        1.32      1.26 o 
   9   4   3        3.75        4.71      1.56 o 
  10   4   3        0.12        1.77      2.37 o 
 -11   5   3        8.65        5.88      3.19 o 
 -10   5   3       21.98       28.46      2.82 o 
  -9   5   3       36.22       33.23      2.87 o 
  -8   5   3        1.66        0.92      1.58 o 
  -7   5   3      128.97      124.63      3.57 o 
  -6   5   3      184.26      177.25      5.28 o 
  -5   5   3      123.69      120.59      2.63 o 
  -4   5   3       56.19       53.07      1.67 o 
  -3   5   3       76.45       86.93      2.52 o 
  -2   5   3      226.85      205.24      3.89 o 
  -1   5   3      447.98      434.46      6.99 o 
   0   5   3      107.52       99.72      3.79 o 
   1   5   3       82.16       79.51      2.20 o 
   2   5   3      406.69      419.12      7.51 o 
   3   5   3       18.02       19.43      1.07 o 
   4   5   3      127.67      122.54      2.50 o 
   5   5   3       30.24       36.65      1.52 o 
   6   5   3       77.77       76.50      2.96 o 
   7   5   3       67.65       46.52      3.33 o 
   8   5   3        8.13       14.11      1.96 o 
   9   5   3       28.80       31.88      2.65 o 
  10   5   3        0.03        0.24      1.54 o 
 -10   6   3        0.51        1.66      1.88 o 
  -9   6   3        4.99        3.96      1.97 o 
  -8   6   3       15.52       13.71      1.60 o 
  -7   6   3        1.03        0.99      1.28 o 
  -6   6   3      175.21      168.42      3.86 o 
  -5   6   3       57.96       60.43      1.86 o 
  -4   6   3        2.83        1.57      0.89 o 
  -3   6   3      547.24      567.02      8.12 o 
  -2   6   3       26.69       20.59      1.46 o 
  -1   6   3       14.56       18.39      1.42 o 
   0   6   3       38.28       29.15      1.67 o 
   1   6   3        9.76        5.07      1.03 o 
   2   6   3      339.60      374.02      6.98 o 
   3   6   3        9.39        9.42      1.32 o 
   4   6   3       31.77       39.02      3.29 o 
   5   6   3       82.39       68.55      2.99 o 
   6   6   3       19.96       17.06      2.75 o 
   7   6   3       27.16       28.79      2.23 o 
   8   6   3        0.02        0.25      1.70 o 
   9   6   3        2.58        2.14      1.78 o 
 -10   7   3       25.09       33.53      4.76 o 
  -9   7   3        3.60       -0.11      1.91 o 
  -8   7   3       44.71       43.36      2.67 o 
  -7   7   3       36.91       34.23      2.41 o 
  -6   7   3        0.03       -1.13      1.38 o 
  -5   7   3       69.93       78.58      2.46 o 
  -4   7   3       33.90       33.91      2.12 o 
  -3   7   3      129.02      126.45      2.93 o 
  -2   7   3       66.47       53.16      2.26 o 
  -1   7   3      786.92      738.06     11.47 o 
   0   7   3       81.34       79.68      2.56 o 
   1   7   3       99.58      101.64      3.04 o 
   2   7   3       54.05       57.16      2.36 o 
   3   7   3      562.10      498.68     13.10 o 
   4   7   3       31.70       33.42      3.47 o 
   5   7   3       35.91       38.22      2.58 o 
   6   7   3        2.26        1.05      1.57 o 
   7   7   3        0.52       -1.40      1.40 o 
   8   7   3        2.61       -1.29      1.78 o 
   9   7   3       22.78       15.31      2.61 o 
 -10   8   3       13.58       12.15      2.79 o 
  -9   8   3       31.87       42.64      3.66 o 
  -8   8   3        2.40        3.19      1.66 o 
  -7   8   3        7.91       10.74      1.93 o 
  -6   8   3      122.39      106.04      5.01 o 
  -5   8   3       22.42       17.45      1.99 o 
  -4   8   3       36.53       48.06      2.63 o 
  -3   8   3        1.06        0.61      1.18 o 
  -2   8   3       32.74       34.11      2.69 o 
  -1   8   3      234.17      218.21      4.77 o 
   0   8   3      236.96      233.91      4.97 o 
   1   8   3      716.92      698.33     11.12 o 
   2   8   3       40.97       48.51      2.40 o 
   3   8   3      196.99      179.87      6.38 o 
   4   8   3       54.67       51.29      2.97 o 
   5   8   3       13.53        9.20      1.88 o 
   6   8   3       74.41       74.93      3.77 o 
   7   8   3        9.55        7.26      2.30 o 
   8   8   3        8.51       10.11      2.40 o 
  -9   9   3       25.22       26.61      3.29 o 
  -8   9   3       30.43       31.06      2.81 o 
  -7   9   3       14.11       11.19      2.48 o 
  -6   9   3       22.38       26.74      2.62 o 
  -5   9   3       23.81       25.15      2.41 o 
  -4   9   3      134.05      136.15      4.20 o 
  -3   9   3      267.68      259.33      6.18 o 
  -2   9   3       61.22       64.66      3.29 o 
  -1   9   3      113.85      118.12      3.54 o 
   0   9   3        0.50        1.08      1.38 o 
   1   9   3        3.02        3.84      1.45 o 
   2   9   3       92.83       87.01      3.20 o 
   3   9   3       31.49       29.20      3.30 o 
   4   9   3        5.91        3.38      2.50 o 
   5   9   3        0.42       -1.55      1.55 o 
   6   9   3       68.95       70.39      3.86 o 
   7   9   3        1.43       -0.51      2.07 o 
   8   9   3        0.48       -2.01      2.40 o 
  -9  10   3        1.76       -2.97      3.43 o 
  -8  10   3        3.68        3.10      2.75 o 
  -7  10   3        5.70        4.43      2.08 o 
  -6  10   3        8.00        8.98      2.12 o 
  -5  10   3       28.98       31.68      3.41 o 
  -4  10   3       21.36       19.45      2.67 o 
  -3  10   3       96.90       88.42      5.28 o 
  -2  10   3       11.90       13.40      2.15 o 
  -1  10   3      120.71      133.72      4.54 o 
   0  10   3        0.86        2.99      1.56 o 
   1  10   3      107.18      105.29      3.77 o 
   2  10   3        0.08        0.10      1.40 o 
   3  10   3       61.84       62.76      3.47 o 
   4  10   3        1.13       -3.12      3.12 o 
   5  10   3        5.68        9.20      3.97 o 
   6  10   3        3.32       -1.87      2.18 o 
   7  10   3       23.73       22.90      3.33 o 
  -8  11   3       13.60       16.73      2.82 o 
  -7  11   3       24.72       21.17      2.92 o 
  -6  11   3       58.84       58.10      3.75 o 
  -5  11   3       49.30       50.37      4.18 o 
  -4  11   3       20.66       18.97      2.86 o 
  -3  11   3      344.68      341.46      7.98 o 
  -2  11   3      112.86      119.14      6.77 o 
  -1  11   3      150.02      154.68      5.09 o 
   0  11   3       44.23       39.56      3.04 o 
   1  11   3        2.45        0.59      2.64 o 
   2  11   3        1.65       -1.88      1.88 o 
   3  11   3        7.12        3.48      2.74 o 
   4  11   3        3.01        1.49      3.24 o 
   5  11   3        6.81        9.68      3.81 o 
   6  11   3        0.43        1.26      2.52 o 
   7  11   3        0.67        2.24      2.74 o 
  -7  12   3        0.16       -2.08      2.08 o 
  -6  12   3       19.75       18.34      2.97 o 
  -5  12   3       47.86       52.39      5.48 o 
  -4  12   3        3.30        8.25      3.18 o 
  -3  12   3        1.10        2.85      2.40 o 
  -2  12   3      128.80      137.06      5.12 o 
  -1  12   3       88.24       88.82      4.52 o 
   0  12   3        0.78        0.22      1.86 o 
   1  12   3        2.82        0.35      1.92 o 
   2  12   3       27.61       26.27      3.26 o 
   3  12   3        0.09        1.01      2.65 o 
   4  12   3        7.94       10.26      3.43 o 
   5  12   3        3.34        5.60      3.36 o 
   6  12   3       20.97       27.36      3.91 o 
  -6  13   3       11.25       12.61      2.85 o 
  -5  13   3      160.47      176.46      8.90 o 
  -4  13   3       31.48       28.81     13.53 o 
  -3  13   3        9.12        6.19      2.62 o 
  -2  13   3       11.92       13.97      2.90 o 
  -1  13   3        0.00        1.76      3.52 o 
   0  13   3       74.23       72.76      4.29 o 
   1  13   3       64.34       68.32      4.98 o 
   2  13   3        6.68        2.29      2.64 o 
   3  13   3        9.92       11.36      3.90 o 
   4  13   3        4.52        3.62      3.50 o 
   5  13   3       21.78       24.09     10.29 o 
  -5  14   3       10.08       13.10      4.76 o 
  -4  14   3      164.39      135.78      8.88 o 
  -3  14   3        5.14        9.40      3.00 o 
  -2  14   3       40.26       38.07      4.18 o 
  -1  14   3       24.80       28.87      3.32 o 
   0  14   3       32.92       29.78      3.87 o 
   1  14   3        1.86       -0.03      4.40 o 
   2  14   3        2.86        0.13      3.20 o 
   3  14   3        2.35        3.01      3.74 o 
  -2  15   3        6.29        7.70      6.90 o 
  -1  15   3       13.77       14.96      4.44 o 
   0  15   3       43.03       45.21      5.16 o 
   1  15   3        4.62        3.73      3.57 o 
 -11   0   4       56.15       66.82      4.66 o 
 -10   0   4      106.36      107.82      9.34 o 
  -9   0   4        8.57        8.67      2.86 o 
  -8   0   4        5.69        3.27      2.48 o 
  -7   0   4      193.69      198.66      5.13 o 
  -6   0   4      635.18      676.34      9.71 o 
  -5   0   4        0.01        0.06      0.67 o 
  -4   0   4      236.71      307.19      5.55 o 
  -3   0   4     1851.96     1722.78     23.55 o 
  -2   0   4     6950.68     6716.03     89.36 o 
  -1   0   4      125.02       86.18      2.42 o 
   0   0   4     3202.97     3133.32     41.95 o 
   1   0   4     2745.26     2689.11     36.14 o 
   2   0   4        7.47        4.61      0.48 o 
   3   0   4      137.36      161.84      3.25 o 
   4   0   4        1.37        2.35      0.68 o 
   5   0   4      411.57      407.77      7.06 o 
   6   0   4       93.28       88.07      4.12 o 
   7   0   4       90.54       79.62      2.55 o 
   8   0   4       84.51       83.17      7.62 o 
   9   0   4       52.10       67.28      4.76 o 
  10   0   4       27.10       26.96      2.49 o 
 -11   1   4       19.80       30.06      3.80 o 
 -10   1   4       14.79       15.87      3.85 o 
  -9   1   4       33.61       32.72      2.31 o 
  -8   1   4     1007.01      980.52     16.77 o 
  -7   1   4      102.26       98.87      2.47 o 
  -6   1   4      216.74      214.48      3.29 o 
  -5   1   4       13.06        6.90      0.53 o 
  -4   1   4       71.67       74.21      1.35 o 
  -3   1   4      368.77      363.95      4.18 o 
  -2   1   4      450.30      433.38      5.13 o 
  -1   1   4     1919.46     1848.99     19.85 o 
   0   1   4       44.77       47.29      1.14 o 
   1   1   4     1952.46     1868.71     17.90 o 
   2   1   4       12.02        7.00      0.41 o 
   3   1   4       18.01       28.08      0.89 o 
   4   1   4      347.48      329.48      4.15 o 
   5   1   4        1.58        0.88      0.65 o 
   6   1   4        0.28        0.70      0.49 o 
   7   1   4      111.17      112.11      2.52 o 
   8   1   4        0.19       -1.03      1.24 o 
   9   1   4        0.53        1.87      1.10 o 
  10   1   4        0.00        0.05      1.66 o 
 -11   2   4        0.05        0.91      1.53 o 
 -10   2   4       25.63       25.28      2.46 o 
  -9   2   4       15.81       11.81      1.74 o 
  -8   2   4        7.21        7.65      1.51 o 
  -7   2   4      290.24      283.93      6.25 o 
  -6   2   4        9.15        5.22      0.68 o 
  -5   2   4        9.43        7.37      0.65 o 
  -4   2   4        0.61        0.43      0.41 o 
  -3   2   4      135.85      133.95      1.97 o 
  -2   2   4      735.82      692.58      8.45 o 
  -1   2   4      312.81      270.47      3.69 o 
   0   2   4       11.40       16.12      0.79 o 
   1   2   4      102.75      121.02      2.48 o 
   2   2   4        6.69        5.51      0.41 o 
   3   2   4        8.25        5.37      0.52 o 
   4   2   4       25.39       27.58      1.02 o 
   5   2   4      209.40      208.22      3.00 o 
   6   2   4       32.25       36.05      1.23 o 
   7   2   4        9.89       12.82      1.13 o 
   8   2   4       10.56       14.54      1.45 o 
   9   2   4        8.26        8.02      1.19 o 
  10   2   4        1.46        2.06      2.57 o 
 -11   3   4        3.30        1.67      1.72 o 
 -10   3   4        4.38        3.39      1.81 o 
  -9   3   4        0.14        1.53      1.55 o 
  -8   3   4      109.13      104.24      3.88 o 
  -7   3   4       58.13       63.53      2.16 o 
  -6   3   4       11.21        7.93      1.26 o 
  -5   3   4      315.82      360.13      5.71 o 
  -4   3   4      247.15      271.66      3.90 o 
  -3   3   4       18.69       31.57      1.05 o 
  -2   3   4        0.28        0.11      0.58 o 
  -1   3   4       65.49       64.66      2.01 o 
   0   3   4       69.73       68.18      1.91 o 
   1   3   4      488.59      426.88      6.00 o 
   2   3   4       36.24       31.67      1.33 o 
   3   3   4       62.54       65.22      1.40 o 
   4   3   4       18.35       23.69      1.04 o 
   5   3   4       82.98       92.19      2.04 o 
   6   3   4        0.12        0.13      1.03 o 
   7   3   4        9.55       10.79      1.37 o 
   8   3   4       31.14       25.94      1.87 o 
   9   3   4       78.85       86.63      3.27 o 
  10   3   4       43.69       62.92      4.66 o 
 -11   4   4       31.97       31.62      3.00 o 
 -10   4   4        5.16        8.77      2.07 o 
  -9   4   4        0.93       -0.67      2.58 o 
  -8   4   4       27.77       25.34      2.38 o 
  -7   4   4       20.75       28.52      1.87 o 
  -6   4   4       48.25       52.79      2.70 o 
  -5   4   4        9.43        6.19      0.69 o 
  -4   4   4      823.74      860.52      9.96 o 
  -3   4   4       22.16       21.18      1.10 o 
  -2   4   4        2.84        3.62      0.80 o 
  -1   4   4      108.72      111.55      2.52 o 
   0   4   4     1064.37     1054.99     15.06 o 
   1   4   4     1953.58     1840.12     28.30 o 
   2   4   4        5.98        9.71      1.11 o 
   3   4   4      316.36      299.66      6.72 o 
   4   4   4      526.97      555.77      7.26 o 
   5   4   4      100.70      104.90      2.95 o 
   6   4   4        5.28        6.55      1.26 o 
   7   4   4      209.49      209.91      7.79 o 
   8   4   4       10.15       12.25      2.41 o 
   9   4   4        0.18       -0.85      3.03 o 
 -11   5   4        6.99        9.59      2.89 o 
 -10   5   4       21.33       20.06      2.59 o 
  -9   5   4       22.27       22.46      2.56 o 
  -8   5   4       98.08      105.15      3.30 o 
  -7   5   4      226.50      237.69      6.44 o 
  -6   5   4      335.13      322.40      5.26 o 
  -5   5   4      100.08      102.10      2.06 o 
  -4   5   4      378.06      380.34      5.38 o 
  -3   5   4       10.85        5.66      0.89 o 
  -2   5   4       95.09      103.69      2.38 o 
  -1   5   4      329.54      330.02      5.69 o 
   0   5   4      446.67      430.24      7.03 o 
   1   5   4      149.29      140.40      3.06 o 
   2   5   4      172.85      186.93      4.23 o 
   3   5   4      259.67      245.16      4.62 o 
   4   5   4       15.25       15.45      1.21 o 
   5   5   4       11.30       10.18      1.51 o 
   6   5   4      106.40       93.96      3.52 o 
   7   5   4      105.37      110.34      4.27 o 
   8   5   4       10.13        9.81      2.18 o 
   9   5   4        0.19       -1.29      1.45 o 
 -11   6   4        0.17       -2.12      2.12 o 
 -10   6   4       32.34       34.90      3.23 o 
  -9   6   4       13.46       13.13      2.41 o 
  -8   6   4        7.67        6.58      1.48 o 
  -7   6   4      167.48      161.03      4.51 o 
  -6   6   4       10.02        7.32      1.58 o 
  -5   6   4       11.84       12.10      1.12 o 
  -4   6   4      296.45      313.76      5.80 o 
  -3   6   4        7.51        5.14      1.07 o 
  -2   6   4     1130.41     1136.47     15.09 o 
  -1   6   4       73.36       84.18      2.45 o 
   0   6   4        8.92        3.89      1.07 o 
   1   6   4      661.44      629.54      9.82 o 
   2   6   4     1255.36     1250.61     17.96 o 
   3   6   4        9.64        6.21      1.10 o 
   4   6   4        2.82        5.98      1.16 o 
   5   6   4       38.16       33.57      3.19 o 
   6   6   4      305.88      320.19      7.10 o 
   7   6   4        0.05       -1.23      1.65 o 
   8   6   4        2.21        0.68      2.62 o 
   9   6   4        0.31        0.58      1.89 o 
 -10   7   4        0.19        2.45      2.15 o 
  -9   7   4        1.08        6.41      2.11 o 
  -8   7   4       95.75       99.19      5.23 o 
  -7   7   4        5.08        0.91      2.10 o 
  -6   7   4       30.18       29.38      2.31 o 
  -5   7   4      130.20      134.03      3.66 o 
  -4   7   4       80.44       84.05      2.54 o 
  -3   7   4      523.37      530.01      8.31 o 
  -2   7   4        4.01        2.49      1.22 o 
  -1   7   4      225.21      239.96      4.87 o 
   0   7   4      178.90      164.82      3.85 o 
   1   7   4      149.38      150.90      3.70 o 
   2   7   4       42.62       46.01      2.21 o 
   3   7   4       87.84       86.16      3.58 o 
   4   7   4       31.97       32.95      3.10 o 
   5   7   4        2.45        1.54      1.45 o 
   6   7   4       80.61       75.16      3.85 o 
   7   7   4        2.24        2.17      2.04 o 
   8   7   4        8.01        8.56      4.35 o 
   9   7   4       33.96       41.95      4.13 o 
 -10   8   4       51.89       57.90      4.34 o 
  -9   8   4       25.04       24.83      3.02 o 
  -8   8   4        0.48       -1.45      1.45 o 
  -7   8   4       15.45       15.61      2.13 o 
  -6   8   4      609.93      567.98     11.14 o 
  -5   8   4        1.47        1.67      1.55 o 
  -4   8   4       25.05       20.89      1.80 o 
  -3   8   4        8.60        9.35      1.59 o 
  -2   8   4      132.06      131.69      3.61 o 
  -1   8   4      289.19      287.82      5.79 o 
   0   8   4       17.74       18.37      1.79 o 
   1   8   4      262.59      268.00      5.45 o 
   2   8   4       74.13       74.32      2.76 o 
   3   8   4      121.71      123.93      3.97 o 
   4   8   4       38.35       40.36      5.11 o 
   5   8   4       28.61       25.71      2.42 o 
   6   8   4       21.30       18.59      2.41 o 
   7   8   4        2.91        5.65      2.30 o 
   8   8   4       12.50        6.96      2.47 o 
  -9   9   4        8.04       13.23      2.83 o 
  -8   9   4        4.25        1.20      1.77 o 
  -7   9   4       50.12       46.46      3.27 o 
  -6   9   4      297.03      307.05     12.27 o 
  -5   9   4        0.04        1.80      1.38 o 
  -4   9   4      258.13      249.23      6.03 o 
  -3   9   4        4.85        5.25      1.43 o 
  -2   9   4        2.88        3.47      1.41 o 
  -1   9   4      125.22      122.35      3.71 o 
   0   9   4      144.05      138.22      3.92 o 
   1   9   4       27.44       27.04      2.09 o 
   2   9   4      127.93      124.30      3.85 o 
   3   9   4        4.48        4.48      1.76 o 
   4   9   4        7.52        4.98      2.10 o 
   5   9   4       47.30       41.07      3.16 o 
   6   9   4        0.02       -1.73      1.73 o 
   7   9   4        3.43        1.83      2.34 o 
   8   9   4        7.17        9.26      4.91 o 
  -9  10   4        6.01        4.91      2.76 o 
  -8  10   4       12.31       10.91      2.29 o 
  -7  10   4        8.02        7.37      2.13 o 
  -6  10   4        5.06        6.15      2.37 o 
  -5  10   4       40.50       34.94      3.51 o 
  -4  10   4       11.22       17.83      3.57 o 
  -3  10   4       13.61       19.77      1.93 o 
  -2  10   4       15.68       13.57      1.92 o 
  -1  10   4       55.84       59.97      3.01 o 
   0  10   4      209.82      198.85      4.91 o 
   1  10   4       37.79       39.25      3.01 o 
   2  10   4       89.58       82.18      3.94 o 
   3  10   4       19.26       18.68      2.35 o 
   4  10   4       22.82       20.12      2.97 o 
   5  10   4       19.60       23.69      2.99 o 
   6  10   4       17.70       17.27      2.62 o 
   7  10   4       47.93       57.53      4.61 o 
  -8  11   4       19.54       17.35      3.96 o 
  -7  11   4        8.65        7.85      2.37 o 
  -6  11   4       21.47       17.82      3.19 o 
  -5  11   4        5.60        4.70      2.54 o 
  -4  11   4       16.03       21.16      3.08 o 
  -3  11   4        2.12        2.29      1.56 o 
  -2  11   4        4.51        3.52      1.85 o 
  -1  11   4        8.49        7.68      1.75 o 
   0  11   4      405.78      380.42      8.36 o 
   1  11   4       17.86       19.14      2.16 o 
   2  11   4       13.29       17.02      3.19 o 
   3  11   4        0.03       -0.03      2.18 o 
   4  11   4        5.78        4.35      2.52 o 
   5  11   4      120.35      119.67      5.35 o 
   6  11   4        1.35        3.57      2.58 o 
  -7  12   4        2.20       -0.54      2.37 o 
  -6  12   4       49.50       53.14      3.93 o 
  -5  12   4       52.05       42.81      4.25 o 
  -4  12   4       78.48       86.79      8.15 o 
  -3  12   4       27.52       34.39      3.66 o 
  -2  12   4      115.59      119.48      4.71 o 
  -1  12   4       46.28       57.01      3.65 o 
   0  12   4       22.09       29.74      3.25 o 
   1  12   4       15.39        9.12      3.59 o 
   2  12   4        4.09        6.35      2.49 o 
   3  12   4       15.77       21.68      4.04 o 
   4  12   4        2.50        1.35      2.93 o 
   5  12   4        4.28        4.07      3.20 o 
  -6  13   4        0.31        2.88      2.52 o 
  -5  13   4        3.18        7.88      3.08 o 
  -4  13   4       34.01       38.87      4.98 o 
  -3  13   4        6.29        9.10      2.86 o 
  -2  13   4       71.00       70.88      4.36 o 
  -1  13   4        0.06        0.88      2.75 o 
   0  13   4        0.02       -1.72      2.27 o 
   1  13   4       11.96       14.30      3.12 o 
   2  13   4        0.05       -2.29      2.96 o 
   3  13   4       14.49       11.57      3.74 o 
   4  13   4        0.09        9.22      3.63 o 
  -5  14   4       10.37        1.29      4.91 o 
  -4  14   4       31.47       30.36      7.24 o 
  -3  14   4        1.27       -2.10      2.56 o 
  -2  14   4       43.29       48.80      4.54 o 
  -1  14   4        0.07        0.31      2.32 o 
   0  14   4        8.92        9.29      3.07 o 
   1  14   4       24.60       31.58      5.02 o 
   2  14   4       11.05       12.73      4.17 o 
   3  14   4        1.16       -0.78      3.63 o 
  -2  15   4        2.20        4.46      2.86 o 
  -1  15   4        1.44        3.77      3.36 o 
   0  15   4        0.31       -3.55      4.73 o 
 -12   1   5        0.37       -1.79      1.79 o 
 -11   1   5        1.26        4.15      2.10 o 
 -10   1   5        3.91        4.68      1.76 o 
  -9   1   5        8.32        7.92      1.74 o 
  -8   1   5       24.44       24.58      2.11 o 
  -7   1   5      283.76      284.16      4.63 o 
  -6   1   5       80.92       80.10      1.74 o 
  -5   1   5      120.21      128.61      1.92 o 
  -4   1   5      327.62      319.24      3.88 o 
  -3   1   5       95.97       75.75      1.64 o 
  -2   1   5     2760.41     2662.95     30.45 o 
  -1   1   5      120.07      125.00      2.06 o 
   0   1   5      908.84      895.97     14.77 o 
   1   1   5      825.26      909.24      8.29 o 
   2   1   5        7.37        5.83      0.48 o 
   3   1   5        6.51        5.74      0.59 o 
   4   1   5      429.35      462.52      5.69 o 
   5   1   5        9.15       10.95      0.81 o 
   6   1   5       21.27       22.88      1.13 o 
   7   1   5      187.29      190.07      4.62 o 
   8   1   5        1.89        0.39      1.43 o 
   9   1   5        3.39        4.72      1.36 o 
 -11   2   5       39.67       48.81      3.42 o 
 -10   2   5       21.48       20.55      2.18 o 
  -9   2   5      404.78      385.79      8.25 o 
  -8   2   5      248.82      245.25      5.95 o 
  -7   2   5      581.63      629.84      7.73 o 
  -6   2   5      772.91      781.77     11.13 o 
  -5   2   5        3.01        2.00      0.87 o 
  -4   2   5      479.21      502.90      6.08 o 
  -3   2   5      157.04      153.26      2.57 o 
  -2   2   5      429.16      466.20      6.01 o 
  -1   2   5     2135.47     2112.90     24.38 o 
   0   2   5       58.79       52.65      1.27 o 
   1   2   5       22.66       28.07      1.20 o 
   2   2   5       19.03       21.88      0.80 o 
   3   2   5      150.59      173.53      2.49 o 
   4   2   5      141.65      153.27      2.27 o 
   5   2   5       26.98       20.28      1.02 o 
   6   2   5       21.71       16.95      1.22 o 
   7   2   5      114.47      105.84      3.91 o 
   8   2   5        5.03        4.86      1.31 o 
   9   2   5       55.81       53.64      2.64 o 
 -11   3   5        4.89        5.98      2.10 o 
 -10   3   5        7.03        9.61      2.15 o 
  -9   3   5        1.19       -1.10      1.60 o 
  -8   3   5       12.53       14.16      1.61 o 
  -7   3   5      782.69      833.85     17.32 o 
  -6   3   5        0.57        1.79      0.68 o 
  -5   3   5      281.01      276.62      3.78 o 
  -4   3   5     1295.68     1415.08     16.78 o 
  -3   3   5     1036.68     1095.14     13.19 o 
  -2   3   5      490.15      476.68      6.24 o 
  -1   3   5      525.46      461.84      6.65 o 
   0   3   5       93.22       90.09      2.45 o 
   1   3   5     1334.25     1342.83     15.86 o 
   2   3   5     1130.19     1204.68     13.36 o 
   3   3   5       60.44       57.32      1.36 o 
   4   3   5      554.81      559.98      6.45 o 
   5   3   5      189.89      196.47      3.14 o 
   6   3   5        0.48        1.12      1.09 o 
   7   3   5       21.90       18.44      1.76 o 
   8   3   5       25.21       33.06      3.25 o 
   9   3   5       50.95       59.89      4.59 o 
 -11   4   5       19.84       16.48      2.63 o 
 -10   4   5        9.43        6.62      2.07 o 
  -9   4   5      266.97      236.19      6.86 o 
  -8   4   5      123.88      123.14      4.18 o 
  -7   4   5       91.66       91.92      4.46 o 
  -6   4   5      275.55      290.24      4.41 o 
  -5   4   5       65.71       68.47      2.78 o 
  -4   4   5       14.65       13.99      1.03 o 
  -3   4   5      358.05      369.31      5.21 o 
  -2   4   5     2206.04     2274.19     28.53 o 
  -1   4   5      218.05      223.23      4.08 o 
   0   4   5     2078.87     2125.55     29.25 o 
   1   4   5        7.40        2.97      0.85 o 
   2   4   5       13.77       15.43      1.28 o 
   3   4   5      131.31      134.45      2.77 o 
   4   4   5        1.74        1.52      0.84 o 
   5   4   5       12.23       12.21      1.29 o 
   6   4   5       80.48       75.15      2.96 o 
   7   4   5       22.48       29.41      2.41 o 
   8   4   5       41.32       48.07      3.00 o 
   9   4   5       24.28       26.85      2.49 o 
 -11   5   5       53.88       56.52      4.34 o 
 -10   5   5      160.13      168.63      6.09 o 
  -9   5   5       37.58       35.48      2.97 o 
  -8   5   5      107.60       94.97      3.37 o 
  -7   5   5       74.94       74.43      3.66 o 
  -6   5   5       22.42       21.44      1.88 o 
  -5   5   5      161.83      166.44      3.41 o 
  -4   5   5      247.37      257.83      6.51 o 
  -3   5   5       82.45       82.98      2.09 o 
  -2   5   5      164.39      162.77      3.07 o 
  -1   5   5       33.29       44.15      1.94 o 
   0   5   5       13.52       15.49      1.36 o 
   1   5   5       10.60        9.37      1.13 o 
   2   5   5       27.19       22.56      1.74 o 
   3   5   5      301.18      310.48      6.29 o 
   4   5   5       67.13       60.08      2.05 o 
   5   5   5      153.50      145.05      4.09 o 
   6   5   5       35.76       38.23      2.40 o 
   7   5   5       14.96       14.47      2.17 o 
   8   5   5       57.60       59.47      4.14 o 
   9   5   5        1.84       -0.36      1.73 o 
 -11   6   5        2.83        2.83      2.22 o 
 -10   6   5        0.50        2.01      2.36 o 
  -9   6   5       37.76       38.46      3.24 o 
  -8   6   5        1.24       -0.46      1.49 o 
  -7   6   5       99.12       99.23      3.64 o 
  -6   6   5      235.61      230.25      6.76 o 
  -5   6   5       88.78       85.34      2.61 o 
  -4   6   5        9.59        7.71      1.06 o 
  -3   6   5       55.49       65.39      2.39 o 
  -2   6   5      124.21      116.42      2.83 o 
  -1   6   5       91.35       90.91      2.69 o 
   0   6   5      162.38      145.80      3.44 o 
   1   6   5      115.68      118.43      3.06 o 
   2   6   5       13.80       14.06      1.40 o 
   3   6   5      239.87      242.64      4.64 o 
   4   6   5       82.31       85.67      3.33 o 
   5   6   5       52.83       47.41      3.48 o 
   6   6   5       45.81       49.93      2.94 o 
   7   6   5       17.79       19.82      4.67 o 
   8   6   5       17.56       20.45      2.75 o 
   9   6   5        9.87       19.11      2.67 o 
 -10   7   5       12.20       12.24      2.76 o 
  -9   7   5       41.70       39.99      3.43 o 
  -8   7   5       20.57       29.96      4.51 o 
  -7   7   5      117.54      114.15      4.84 o 
  -6   7   5       39.59       36.03      2.23 o 
  -5   7   5        5.41        5.69      1.33 o 
  -4   7   5      484.87      484.10      7.02 o 
  -3   7   5        3.63        6.62      1.40 o 
  -2   7   5        1.49        4.19      1.12 o 
  -1   7   5        3.36        6.88      1.35 o 
   0   7   5       33.47       32.94      2.00 o 
   1   7   5       10.67       12.96      1.51 o 
   2   7   5      104.43      117.28      3.22 o 
   3   7   5       46.97       53.11      2.80 o 
   4   7   5      857.91      824.27     14.77 o 
   5   7   5       56.29       62.21      3.32 o 
   6   7   5       54.96       56.33      4.02 o 
   7   7   5       23.74       29.82      2.98 o 
   8   7   5       14.90       15.53      2.59 o 
 -10   8   5        7.68       11.63      2.92 o 
  -9   8   5       17.13       17.86      2.29 o 
  -8   8   5       72.09       72.78      3.96 o 
  -7   8   5       66.93       60.83      3.44 o 
  -6   8   5        1.37        1.77      1.74 o 
  -5   8   5        0.22       -1.18      1.18 o 
  -4   8   5        2.36        3.21      1.24 o 
  -3   8   5        5.37        5.96      1.66 o 
  -2   8   5       13.30       12.38      1.63 o 
  -1   8   5       33.53       34.44      2.21 o 
   0   8   5       10.88       12.54      2.02 o 
   1   8   5       49.58       55.27      2.64 o 
   2   8   5      172.74      169.07      4.18 o 
   3   8   5        9.88       10.51      1.89 o 
   4   8   5      180.01      184.25      6.00 o 
   5   8   5       50.12       59.22      3.43 o 
   6   8   5       14.59       19.56      2.35 o 
   7   8   5       43.03       50.78      3.96 o 
   8   8   5       26.48       27.03      3.33 o 
  -9   9   5       12.88       17.69      2.40 o 
  -8   9   5        3.85        1.61      2.09 o 
  -7   9   5       17.68       19.68      2.46 o 
  -6   9   5       41.47       38.40      4.48 o 
  -5   9   5      216.61      217.97      6.10 o 
  -4   9   5        3.36        2.54      1.42 o 
  -3   9   5       32.77       35.29      2.12 o 
  -2   9   5      245.95      253.90      6.56 o 
  -1   9   5        3.53        3.28      1.46 o 
   0   9   5       51.02       50.04      2.71 o 
   1   9   5       72.42       74.12      3.09 o 
   2   9   5      277.34      262.64      5.70 o 
   3   9   5       22.98       24.82      2.84 o 
   4   9   5       11.47        4.45      2.58 o 
   5   9   5        2.79        0.55      1.82 o 
   6   9   5       11.18       12.49      2.33 o 
   7   9   5        2.69        1.60      2.77 o 
  -9  10   5        0.19        1.39      2.00 o 
  -8  10   5        0.13        0.45      1.91 o 
  -7  10   5        0.24        1.82      1.93 o 
  -6  10   5       49.51       48.02      3.46 o 
  -5  10   5       21.69       18.45      2.21 o 
  -4  10   5        5.22        4.07      2.20 o 
  -3  10   5        6.62        4.80      1.39 o 
  -2  10   5      123.22      127.19      3.92 o 
  -1  10   5       82.52       83.81      4.77 o 
   0  10   5       62.29       69.26      5.48 o 
   1  10   5        6.55        8.18      1.72 o 
   2  10   5       68.17       66.89      4.07 o 
   3  10   5        9.61        9.15      2.42 o 
   4  10   5        7.39        5.00      2.32 o 
   5  10   5        2.41        0.67      1.87 o 
   6  10   5        0.26        0.83      2.03 o 
   7  10   5        4.31        1.23      2.49 o 
  -8  11   5        0.04       -1.99      1.99 o 
  -7  11   5        8.02       11.05      2.81 o 
  -6  11   5       16.51       18.11      2.65 o 
  -5  11   5       14.35       14.53      2.45 o 
  -4  11   5        2.21        2.27      2.87 o 
  -3  11   5        0.19        0.52      1.46 o 
  -2  11   5      289.52      320.54      6.95 o 
  -1  11   5       43.10       40.09      3.15 o 
   0  11   5       52.13       61.38      3.26 o 
   1  11   5        5.06        5.32      1.98 o 
   2  11   5       79.24       82.30      4.20 o 
   3  11   5       26.44       19.72      3.07 o 
   4  11   5        0.17        0.37      2.78 o 
   5  11   5        2.80        4.35      2.34 o 
   6  11   5        3.88        5.99      4.81 o 
  -7  12   5        4.68       -2.30      2.30 o 
  -6  12   5       33.41       39.95      3.60 o 
  -5  12   5       33.74       27.96      3.14 o 
  -4  12   5        3.39        5.51      3.55 o 
  -3  12   5        7.20       11.64      2.91 o 
  -2  12   5        2.60        2.86      2.01 o 
  -1  12   5       60.95       58.45      3.43 o 
   0  12   5        0.39        1.64      2.62 o 
   1  12   5        0.68        4.06      2.21 o 
   2  12   5        0.33       -2.03      2.20 o 
   3  12   5       12.99       21.93      3.39 o 
   4  12   5        8.28        6.40      4.15 o 
   5  12   5        5.15        5.58      3.00 o 
  -6  13   5        6.52       -0.68      2.70 o 
  -5  13   5       34.50       35.40      5.45 o 
  -4  13   5       15.77       16.25      4.29 o 
  -3  13   5       27.21       28.95      3.77 o 
  -2  13   5        0.14       -2.42      2.42 o 
  -1  13   5       50.72       52.47      3.84 o 
   0  13   5      104.49      115.48      6.22 o 
   1  13   5        1.24        0.27      2.45 o 
   2  13   5        0.10        4.00      3.62 o 
   3  13   5        0.11        3.93      5.91 o 
   4  13   5       46.30       51.86      8.96 o 
  -4  14   5       28.33       25.05      4.98 o 
  -3  14   5       42.95       46.12      6.38 o 
  -2  14   5       10.86        6.28      3.01 o 
  -1  14   5       29.66       26.77      6.31 o 
   0  14   5        2.01        5.02      2.91 o 
   1  14   5        0.47        3.30      6.86 o 
   2  14   5        0.75       -0.90      3.81 o 
 -12   0   6        0.52       -3.93      4.00 o 
 -11   0   6      124.76      152.03      8.58 o 
 -10   0   6       29.11       27.15      3.52 o 
  -9   0   6      239.26      206.52      7.87 o 
  -8   0   6        6.49        5.67      3.05 o 
  -7   0   6      161.26      151.91      5.34 o 
  -6   0   6      471.74      466.94      7.36 o 
  -5   0   6     3316.99     3588.49     72.92 o 
  -4   0   6     5338.01     5769.76     86.51 o 
  -3   0   6      244.57      226.03      6.33 o 
  -2   0   6       29.41       21.02      1.60 o 
  -1   0   6        0.02       -0.63      0.94 o 
   0   0   6     7479.26     7777.38    116.05 o 
   1   0   6      506.03      541.28      8.15 o 
   2   0   6     2512.52     2660.65     32.93 o 
   3   0   6      251.97      251.08      4.95 o 
   4   0   6      911.73      954.10     15.44 o 
   5   0   6      123.64      133.58      3.42 o 
   6   0   6       90.48       87.73      4.44 o 
   7   0   6       10.43       10.48      2.05 o 
   8   0   6       10.20        8.54      2.08 o 
   9   0   6      177.56      171.88      6.81 o 
 -12   1   6      113.80      124.05      5.03 o 
 -11   1   6       17.31       18.15      2.34 o 
 -10   1   6       10.88        9.16      1.89 o 
  -9   1   6      232.25      211.38      5.63 o 
  -8   1   6      318.49      308.40      6.86 o 
  -7   1   6        5.06        5.37      0.80 o 
  -6   1   6       42.09       46.25      1.21 o 
  -5   1   6       31.90       29.25      1.22 o 
  -4   1   6     1924.74     1972.26     23.00 o 
  -3   1   6      424.47      416.84      5.58 o 
  -2   1   6       48.42       50.39      1.55 o 
  -1   1   6      272.65      249.04      3.99 o 
   0   1   6      187.32      171.09      2.67 o 
   1   1   6     1535.66     1464.21     15.16 o 
   2   1   6     1072.96     1188.18     11.26 o 
   3   1   6       30.11       34.83      1.38 o 
   4   1   6        1.30        0.62      0.67 o 
   5   1   6       50.03       50.99      1.75 o 
   6   1   6      902.33      865.04     13.14 o 
   7   1   6       12.78       12.85      1.38 o 
   8   1   6        0.00       -0.94      0.94 o 
   9   1   6        4.65        5.98      1.54 o 
 -11   2   6       74.80       75.91      4.75 o 
 -10   2   6       56.34       51.18      3.42 o 
  -9   2   6       45.89       45.84      3.25 o 
  -8   2   6      146.52      140.20      3.71 o 
  -7   2   6       14.53       14.61      1.07 o 
  -6   2   6       63.51       66.52      1.58 o 
  -5   2   6      538.14      528.22      7.54 o 
  -4   2   6        0.40       -0.37      0.65 o 
  -3   2   6      949.56      967.40     11.81 o 
  -2   2   6      906.20      958.85     11.64 o 
  -1   2   6      109.77      111.09      2.35 o 
   0   2   6      823.26      822.04     10.96 o 
   1   2   6      135.70      136.26      2.30 o 
   2   2   6      308.07      314.56      3.71 o 
   3   2   6       25.26       21.89      1.02 o 
   4   2   6       63.85       68.38      1.71 o 
   5   2   6       10.87        7.74      1.10 o 
   6   2   6       32.60       36.12      3.22 o 
   7   2   6       10.72       10.15      1.61 o 
   8   2   6       16.20       14.19      1.98 o 
   9   2   6        0.70        1.75      1.25 o 
 -11   3   6        2.09        2.59      2.07 o 
 -10   3   6       11.16       15.12      2.41 o 
  -9   3   6        1.18        1.26      1.81 o 
  -8   3   6       67.21       62.58      3.15 o 
  -7   3   6       82.17       79.66      2.43 o 
  -6   3   6      113.86      124.66      2.51 o 
  -5   3   6      260.70      261.62      4.40 o 
  -4   3   6      148.37      192.36      3.28 o 
  -3   3   6       69.96       86.41      1.94 o 
  -2   3   6      394.30      405.44      5.53 o 
  -1   3   6        8.36        4.16      0.78 o 
   0   3   6      897.21      947.29     11.62 o 
   1   3   6      103.97      108.66      2.22 o 
   2   3   6      222.72      247.76      3.74 o 
   3   3   6       19.97       21.28      1.11 o 
   4   3   6       10.60       13.67      1.08 o 
   5   3   6       16.62       16.09      1.33 o 
   6   3   6       76.74       77.91      3.10 o 
   7   3   6       23.51       20.38      1.89 o 
   8   3   6       14.81       11.37      1.81 o 
   9   3   6        1.00        0.28      1.47 o 
 -11   4   6       29.99       37.95      3.47 o 
 -10   4   6        2.48        0.78      1.96 o 
  -9   4   6      515.84      516.18     12.00 o 
  -8   4   6      139.39      145.76      4.16 o 
  -7   4   6      152.65      160.88      3.68 o 
  -6   4   6      123.35      125.80      2.61 o 
  -5   4   6       94.40       98.90      2.88 o 
  -4   4   6      424.98      460.23      6.34 o 
  -3   4   6      147.49      174.96      3.10 o 
  -2   4   6      229.56      233.33      3.71 o 
  -1   4   6      104.30      120.37      2.69 o 
   0   4   6      374.72      406.89      5.72 o 
   1   4   6      358.21      336.71      5.34 o 
   2   4   6      808.83      838.33     11.55 o 
   3   4   6       23.77       26.85      1.45 o 
   4   4   6        3.16        2.08      0.89 o 
   5   4   6       18.15       22.61      2.26 o 
   6   4   6      349.77      367.30      7.46 o 
   7   4   6      171.87      171.33      6.69 o 
   8   4   6       30.75       28.17      3.67 o 
   9   4   6        8.95       11.31      2.84 o 
 -11   5   6        4.66        6.39      2.41 o 
 -10   5   6       18.62       18.37      3.04 o 
  -9   5   6       24.63       30.20      3.88 o 
  -8   5   6      498.13      488.13      9.50 o 
  -7   5   6      120.35      114.46      3.17 o 
  -6   5   6       82.53       89.77      2.41 o 
  -5   5   6       78.60       83.93      2.27 o 
  -4   5   6       48.26       54.76      1.94 o 
  -3   5   6       67.70       62.63      1.95 o 
  -2   5   6      821.99      843.73     11.66 o 
  -1   5   6       12.75       14.44      1.17 o 
   0   5   6      565.11      569.16      8.30 o 
   1   5   6      798.32      792.46     11.98 o 
   2   5   6       36.66       32.05      2.03 o 
   3   5   6       35.09       36.08      2.97 o 
   4   5   6       37.96       40.91      2.45 o 
   5   5   6       93.47       93.68      4.55 o 
   6   5   6      554.08      537.85     10.31 o 
   7   5   6        4.93        6.36      1.91 o 
   8   5   6        0.00       -1.60      1.60 o 
 -11   6   6        3.80        3.62      2.30 o 
 -10   6   6       67.09       67.52      4.45 o 
  -9   6   6        0.20        1.81      1.48 o 
  -8   6   6        1.85       -0.28      1.55 o 
  -7   6   6      126.90      122.06      4.12 o 
  -6   6   6       85.92       85.27      4.40 o 
  -5   6   6       15.73       16.30      1.37 o 
  -4   6   6       97.71      106.28      2.59 o 
  -3   6   6      723.50      749.77      9.86 o 
  -2   6   6      223.41      234.49      4.25 o 
  -1   6   6        4.99        5.20      1.12 o 
   0   6   6      913.94      897.01     13.58 o 
   1   6   6      200.09      201.21      4.32 o 
   2   6   6        6.68        6.98      1.26 o 
   3   6   6        2.63        0.84      1.27 o 
   4   6   6       92.67       86.38      3.63 o 
   5   6   6       97.87       96.13      3.70 o 
   6   6   6       54.73       52.42      3.41 o 
   7   6   6       11.59        8.08      2.12 o 
   8   6   6        0.06       -1.84      1.84 o 
 -10   7   6       15.46       10.43      2.74 o 
  -9   7   6       10.57       14.07      2.08 o 
  -8   7   6        2.05        3.88      1.67 o 
  -7   7   6      105.73      110.04      4.07 o 
  -6   7   6      117.48      110.37      4.26 o 
  -5   7   6      159.63      155.30      4.19 o 
  -4   7   6      300.48      285.58      4.91 o 
  -3   7   6      465.04      495.21      7.83 o 
  -2   7   6        3.31        3.52      1.69 o 
  -1   7   6       44.98       47.90      2.42 o 
   0   7   6      157.89      152.74      3.85 o 
   1   7   6        9.80        9.25      1.48 o 
   2   7   6      734.83      715.57     11.38 o 
   3   7   6       40.02       42.64      2.63 o 
   4   7   6       53.79       47.86      3.02 o 
   5   7   6       52.36       51.72      3.36 o 
   6   7   6       17.75       19.86      2.43 o 
   7   7   6       12.95       10.90      3.56 o 
   8   7   6        0.56       -1.84      1.84 o 
 -10   8   6       65.78       72.47      4.92 o 
  -9   8   6       14.79       14.63      2.23 o 
  -8   8   6       14.90       13.18      2.30 o 
  -7   8   6       34.36       35.98      3.08 o 
  -6   8   6      111.40      102.71      3.62 o 
  -5   8   6       79.68       79.04      2.67 o 
  -4   8   6      237.12      224.92      4.30 o 
  -3   8   6       26.12       28.39      2.25 o 
  -2   8   6       11.06       13.33      1.54 o 
  -1   8   6        1.25        0.03      1.35 o 
   0   8   6      126.68      131.87      3.82 o 
   1   8   6       84.00       87.45      3.20 o 
   2   8   6      374.98      384.68      7.20 o 
   3   8   6       36.32       38.28      5.98 o 
   4   8   6       23.05       24.36      2.78 o 
   5   8   6        6.81        5.28      1.93 o 
   6   8   6       66.48       92.82      4.32 o 
   7   8   6       71.54       67.98      4.45 o 
  -9   9   6        0.90       -1.83      1.83 o 
  -8   9   6        0.39        0.16      1.85 o 
  -7   9   6      162.53      139.48      5.02 o 
  -6   9   6       24.13       25.00      2.68 o 
  -5   9   6        8.03        5.36      1.49 o 
  -4   9   6       87.51       89.44      3.27 o 
  -3   9   6       40.47       43.29      2.35 o 
  -2   9   6        1.29        0.85      1.34 o 
  -1   9   6        6.99        7.70      1.69 o 
   0   9   6       12.96       12.05      1.77 o 
   1   9   6       61.93       63.58      3.42 o 
   2   9   6       30.20       32.92      3.74 o 
   3   9   6        1.33        2.37      2.02 o 
   4   9   6       40.63       41.78      5.80 o 
   5   9   6       11.69       12.75      2.34 o 
   6   9   6       12.51       11.59      2.35 o 
   7   9   6        2.88        3.74      2.40 o 
  -9  10   6       38.12       50.15      3.81 o 
  -8  10   6        8.66        8.28      2.45 o 
  -7  10   6        3.70        0.54      1.97 o 
  -6  10   6       33.33       36.96      3.14 o 
  -5  10   6       61.87       68.05      3.08 o 
  -4  10   6        0.00        1.45      1.43 o 
  -3  10   6       14.84       12.60      1.85 o 
  -2  10   6      210.11      195.05      4.58 o 
  -1  10   6       27.84       29.77      2.42 o 
   0  10   6      182.57      186.11      4.93 o 
   1  10   6       37.30       34.79      2.55 o 
   2  10   6       34.03       29.69      2.70 o 
   3  10   6      117.79      106.69      5.61 o 
   4  10   6       14.46       16.68      3.02 o 
   5  10   6       15.08       11.75      2.45 o 
   6  10   6        3.95        4.96      2.32 o 
  -8  11   6        5.89        8.60      2.49 o 
  -7  11   6       59.92       67.29      4.26 o 
  -6  11   6        2.03        4.66      2.25 o 
  -5  11   6       18.42       23.21      2.77 o 
  -4  11   6        5.98        6.29      2.53 o 
  -3  11   6       60.50       61.82      3.02 o 
  -2  11   6       75.20       70.39      3.42 o 
  -1  11   6        0.03        0.01      1.76 o 
   0  11   6        3.48        5.33      1.90 o 
   1  11   6       43.91       29.69      2.93 o 
   2  11   6       50.05       45.73      4.03 o 
   3  11   6       22.72       25.31      3.44 o 
   4  11   6       18.33       14.50      2.97 o 
   5  11   6       38.59       39.66      4.18 o 
  -7  12   6        4.70       -3.14      3.14 o 
  -6  12   6       17.54       18.03      2.95 o 
  -5  12   6        1.48        0.80      3.03 o 
  -4  12   6        1.92        0.66      2.40 o 
  -3  12   6        6.38        5.71      2.25 o 
  -2  12   6       13.20       12.78      1.99 o 
  -1  12   6       38.93       39.78      2.98 o 
   0  12   6       66.18       56.36      3.86 o 
   1  12   6       20.19       25.09      2.95 o 
   2  12   6       19.66       15.94      5.32 o 
   3  12   6        2.42        0.68      2.49 o 
   4  12   6       15.73       17.97      3.35 o 
  -6  13   6       17.99       15.51      3.00 o 
  -5  13   6       15.48       19.70      3.21 o 
  -4  13   6        0.02       -3.08      3.20 o 
  -3  13   6        8.39        5.75      3.69 o 
  -2  13   6        9.10        9.34      2.26 o 
  -1  13   6        2.26        2.32      1.87 o 
   0  13   6        1.51        0.33      2.12 o 
   1  13   6       23.20       21.94      3.64 o 
   2  13   6        9.50        8.45      3.22 o 
   3  13   6       27.93       23.55      4.65 o 
  -4  14   6        6.46        2.88      3.57 o 
  -3  14   6        1.74        0.38      2.91 o 
  -2  14   6        0.59        4.03      2.93 o 
  -1  14   6        0.17        2.53      2.62 o 
   0  14   6        0.70        7.84      3.19 o 
   1  14   6        0.21       -3.08      4.95 o 
 -12   1   7       14.75       19.13      2.93 o 
 -11   1   7       12.09       13.69      2.34 o 
 -10   1   7      140.24      147.41      5.03 o 
  -9   1   7      156.73      160.43      4.95 o 
  -8   1   7      104.44      102.89      2.84 o 
  -7   1   7       97.06      102.07      2.64 o 
  -6   1   7        8.52       13.36      1.15 o 
  -5   1   7       27.74       22.09      1.24 o 
  -4   1   7      759.94      806.87     11.08 o 
  -3   1   7     1990.78     2095.00     24.47 o 
  -2   1   7      316.68      297.97      4.77 o 
  -1   1   7       27.31       31.09      1.84 o 
   0   1   7     1308.93     1394.64     16.56 o 
   1   1   7       10.63        7.58      0.73 o 
   2   1   7      241.02      223.36      3.07 o 
   3   1   7       51.73       59.78      1.81 o 
   4   1   7        1.72        1.50      0.80 o 
   5   1   7      180.52      203.32      3.88 o 
   6   1   7       40.84       44.42      2.54 o 
   7   1   7        0.92        0.76      1.19 o 
   8   1   7        0.40       -0.31      1.37 o 
   9   1   7        0.04       -1.05      1.42 o 
 -11   2   7       35.88       36.21      3.47 o 
 -10   2   7        6.20        5.52      2.07 o 
  -9   2   7      524.45      496.81     11.51 o 
  -8   2   7        1.50        1.51      1.03 o 
  -7   2   7       57.70       57.28      2.27 o 
  -6   2   7      183.27      195.03      3.53 o 
  -5   2   7      125.85      128.27      2.60 o 
  -4   2   7       28.16       28.29      1.53 o 
  -3   2   7      185.04      220.54      3.54 o 
  -2   2   7       97.87      121.25      2.31 o 
  -1   2   7     4440.17     4547.40     55.86 o 
   0   2   7     1378.00     1446.05     18.61 o 
   1   2   7      103.90       98.00      2.87 o 
   2   2   7       84.56       82.39      1.88 o 
   3   2   7       69.74       84.01      1.87 o 
   4   2   7     1293.96     1238.64     13.26 o 
   5   2   7     1113.05     1044.41     13.06 o 
   6   2   7      217.59      210.83      5.53 o 
   7   2   7        2.00        2.17      1.17 o 
   8   2   7        5.42        1.76      1.29 o 
   9   2   7       19.23       24.81      2.28 o 
 -11   3   7       24.99       23.99      2.90 o 
 -10   3   7        8.01        6.44      2.23 o 
  -9   3   7      140.91      153.70      9.05 o 
  -8   3   7       41.43       46.28      2.77 o 
  -7   3   7      150.58      151.97      3.64 o 
  -6   3   7      693.98      720.76      9.31 o 
  -5   3   7      382.06      407.57      5.82 o 
  -4   3   7      768.43      864.39     10.92 o 
  -3   3   7      106.60       94.13      2.15 o 
  -2   3   7       39.19       38.56      1.54 o 
  -1   3   7     2077.54     2083.78     26.41 o 
   0   3   7      428.11      453.61      6.11 o 
   1   3   7      182.33      200.52      3.37 o 
   2   3   7        6.28        3.08      0.73 o 
   3   3   7      307.91      313.05      4.67 o 
   4   3   7      278.22      261.95      4.57 o 
   5   3   7      219.29      223.16      4.30 o 
   6   3   7      130.84      123.23      4.79 o 
   7   3   7       13.79        9.04      1.74 o 
   8   3   7       87.51       78.90      3.99 o 
 -11   4   7        0.42       -0.22      2.11 o 
 -10   4   7       38.35       36.97      3.33 o 
  -9   4   7        1.05        0.59      1.35 o 
  -8   4   7       55.04       57.30      2.48 o 
  -7   4   7      500.90      501.82      8.46 o 
  -6   4   7       87.71       93.42      2.78 o 
  -5   4   7      172.61      155.00      3.10 o 
  -4   4   7       36.22       42.82      1.72 o 
  -3   4   7       83.42       88.26      2.17 o 
  -2   4   7        5.93       14.47      1.09 o 
  -1   4   7     1717.55     1812.23     23.30 o 
   0   4   7        8.65        8.13      1.03 o 
   1   4   7     3166.40     3182.20     36.71 o 
   2   4   7       33.09       28.99      1.50 o 
   3   4   7        7.97        8.47      1.04 o 
   4   4   7       85.39       84.53      2.82 o 
   5   4   7      299.51      317.14      6.45 o 
   6   4   7       75.67       73.25      3.97 o 
   7   4   7       12.46       10.62      1.94 o 
   8   4   7       16.29       21.42      2.57 o 
 -11   5   7       62.76       59.93      4.41 o 
 -10   5   7       48.97       55.92      4.06 o 
  -9   5   7        1.19        0.09      1.82 o 
  -8   5   7       10.28        6.05      1.74 o 
  -7   5   7       60.88       51.91      2.45 o 
  -6   5   7        0.00        1.42      1.02 o 
  -5   5   7      311.21      304.93      4.89 o 
  -4   5   7        1.38        3.13      0.95 o 
  -3   5   7        6.11       10.91      1.14 o 
  -2   5   7       66.67       77.97      2.18 o 
  -1   5   7      562.40      572.48      8.49 o 
   0   5   7      247.65      274.60      4.53 o 
   1   5   7        0.36        1.16      1.05 o 
   2   5   7       24.37       19.72      1.65 o 
   3   5   7      379.47      394.88      7.15 o 
   4   5   7       71.70       63.03      2.70 o 
   5   5   7        6.50       11.10      1.61 o 
   6   5   7       97.98      109.77      9.17 o 
   7   5   7       93.59      102.42      9.86 o 
   8   5   7        0.39       -1.78      1.78 o 
 -11   6   7        2.34       -1.49      2.24 o 
 -10   6   7        8.83        7.84      2.53 o 
  -9   6   7        3.33        2.13      1.61 o 
  -8   6   7       26.77       33.21      2.67 o 
  -7   6   7      294.70      277.84      6.78 o 
  -6   6   7       27.80       32.12      1.92 o 
  -5   6   7      104.29       98.88      2.70 o 
  -4   6   7       51.72       54.70      2.13 o 
  -3   6   7      100.43      101.25      2.56 o 
  -2   6   7       26.06       23.17      1.70 o 
  -1   6   7      128.11      122.55      2.88 o 
   0   6   7       45.11       45.46      1.97 o 
   1   6   7      124.51      129.92      3.16 o 
   2   6   7       21.69       22.54      2.15 o 
   3   6   7       45.07       49.25      2.45 o 
   4   6   7      488.61      463.44      8.33 o 
   5   6   7       13.68       17.73      1.91 o 
   6   6   7       12.99       15.35      2.41 o 
   7   6   7       35.98       35.58      3.21 o 
   8   6   7        1.43        0.35      3.24 o 
 -10   7   7       85.56       85.65      8.38 o 
  -9   7   7        7.79        6.41      1.86 o 
  -8   7   7        1.49       -0.20      1.61 o 
  -7   7   7      195.39      192.46      4.72 o 
  -6   7   7      647.45      640.63     11.22 o 
  -5   7   7       44.95       41.90      2.28 o 
  -4   7   7        5.04        6.39      1.25 o 
  -3   7   7       76.57       67.53      2.72 o 
  -2   7   7      129.60      123.88      3.29 o 
  -1   7   7       65.87       66.29      2.46 o 
   0   7   7       31.96       31.91      2.11 o 
   1   7   7      240.84      241.16      5.17 o 
   2   7   7      134.11      120.36      3.44 o 
   3   7   7       73.77       82.57      4.23 o 
   4   7   7       30.56       29.92      2.55 o 
   5   7   7       46.72       42.46      3.58 o 
   6   7   7        0.08        0.53      2.84 o 
   7   7   7       27.01       21.15      3.19 o 
 -10   8   7        0.75       -0.41      2.34 o 
  -9   8   7        6.78        8.59      2.16 o 
  -8   8   7       18.38       13.94      2.81 o 
  -7   8   7        5.41        5.82      1.61 o 
  -6   8   7       91.75       83.42      3.45 o 
  -5   8   7       42.34       38.40      3.07 o 
  -4   8   7       63.60       70.13      2.62 o 
  -3   8   7       81.85       71.91      3.28 o 
  -2   8   7       40.99       38.65      2.10 o 
  -1   8   7       32.78       31.13      2.06 o 
   0   8   7        8.13       11.96      1.73 o 
   1   8   7      294.75      289.89      8.10 o 
   2   8   7       79.29       84.28      3.79 o 
   3   8   7        1.20        1.39      1.88 o 
   4   8   7       17.73       21.95      2.63 o 
   5   8   7       64.22       65.35      3.82 o 
   6   8   7       98.40       85.10      4.40 o 
   7   8   7       13.09       12.72      2.76 o 
  -9   9   7        3.44        6.68      2.23 o 
  -8   9   7        0.03       -0.22      1.88 o 
  -7   9   7       12.00       11.88      2.42 o 
  -6   9   7        0.21        1.60      1.57 o 
  -5   9   7       25.04       23.66      2.02 o 
  -4   9   7      238.46      246.02      4.73 o 
  -3   9   7        0.07       -0.90      1.21 o 
  -2   9   7       13.11       15.96      1.74 o 
  -1   9   7      354.28      343.78      7.02 o 
   0   9   7       17.52       17.63      2.02 o 
   1   9   7       67.38       74.21      3.29 o 
   2   9   7       21.17       17.90      2.28 o 
   3   9   7      121.39      119.48      5.27 o 
   4   9   7       22.97       26.67      3.12 o 
   5   9   7        0.02       -0.54      1.89 o 
   6   9   7       22.79       23.45      2.77 o 
  -9  10   7        2.40        3.56      2.25 o 
  -8  10   7        1.41        2.27      2.13 o 
  -7  10   7       10.27        9.99      2.42 o 
  -6  10   7       11.66       11.32      2.47 o 
  -5  10   7        9.67        8.67      1.77 o 
  -4  10   7       11.74       11.41      1.60 o 
  -3  10   7        0.00       -1.42      1.42 o 
  -2  10   7       47.22       47.99      2.62 o 
  -1  10   7       82.49       74.46      3.47 o 
   0  10   7      119.22      121.52      4.49 o 
   1  10   7       26.62       17.98      2.42 o 
   2  10   7       57.55       67.51      7.11 o 
   3  10   7       76.68       77.58      4.97 o 
   4  10   7        1.62        2.92      2.40 o 
   5  10   7       26.53       23.02      2.96 o 
   6  10   7       12.39       14.72      2.80 o 
  -8  11   7        2.46        4.61      2.49 o 
  -7  11   7       10.72       12.68      2.64 o 
  -6  11   7       54.13       52.81      3.88 o 
  -5  11   7       25.88       16.57      2.27 o 
  -4  11   7        0.10       -0.43      1.63 o 
  -3  11   7        2.02        2.61      1.82 o 
  -2  11   7       17.33       22.79      3.25 o 
  -1  11   7       13.08       13.87      2.21 o 
   0  11   7       43.37       43.86      3.35 o 
   1  11   7        0.21       -0.38      1.77 o 
   2  11   7       17.85       15.37      3.07 o 
   3  11   7       45.49       47.78      4.14 o 
   4  11   7        1.85        2.04      2.40 o 
   5  11   7        0.60        0.52      2.34 o 
  -7  12   7        0.75        0.96      2.37 o 
  -6  12   7        1.13        4.62      2.39 o 
  -5  12   7        1.03        3.02      2.23 o 
  -4  12   7       10.23        9.45      2.25 o 
  -3  12   7       14.79       14.31      2.70 o 
  -2  12   7        6.67        8.23      1.88 o 
  -1  12   7       33.28       34.97      2.93 o 
   0  12   7       53.58       60.73      4.04 o 
   1  12   7        0.17       -2.49      2.49 o 
   2  12   7        9.41       13.55      3.28 o 
   3  12   7       13.75       15.19      3.24 o 
   4  12   7       32.72       45.31      4.47 o 
  -5  13   7        0.19        0.29      2.34 o 
  -4  13   7       19.25       24.73      3.81 o 
  -3  13   7       10.99        7.09      2.47 o 
  -2  13   7       46.09       46.92      3.11 o 
  -1  13   7       22.96       22.01      4.32 o 
   0  13   7       14.45       22.61      3.11 o 
   1  13   7       13.53       15.37      3.43 o 
   2  13   7        0.49        0.21      3.19 o 
   3  13   7        5.91        7.13      3.19 o 
  -3  14   7       14.91       15.95      3.44 o 
  -2  14   7        0.37       -3.02      3.02 o 
  -1  14   7       11.54       13.49      2.58 o 
   0  14   7        0.04        2.50      2.84 o 
 -11   0   8        3.63        8.48      3.10 o 
 -10   0   8       48.75       65.53      5.21 o 
  -9   0   8       20.77       20.71      2.37 o 
  -8   0   8       66.86       56.66      3.00 o 
  -7   0   8       50.72       41.50      2.83 o 
  -6   0   8        0.17       -0.78      1.04 o 
  -5   0   8      345.61      434.30      9.31 o 
  -4   0   8      308.99      289.46      7.12 o 
  -3   0   8     1264.59     1293.38     30.32 o 
  -2   0   8      246.35      269.42      7.76 o 
  -1   0   8       99.58      104.98      3.59 o 
   0   0   8     1690.61     1725.61     26.89 o 
   1   0   8      414.33      468.23      8.28 o 
   2   0   8       25.71       22.16      1.97 o 
   3   0   8      105.68      101.24      3.14 o 
   4   0   8       67.90       53.66      3.07 o 
   5   0   8      223.15      223.04      6.06 o 
   6   0   8        7.80        3.20      1.90 o 
   7   0   8        9.16       11.82      2.54 o 
   8   0   8        1.47        0.47      2.29 o 
 -11   1   8       23.47       24.70      5.41 o 
 -10   1   8       65.54       72.21      4.53 o 
  -9   1   8      133.34      137.17      3.92 o 
  -8   1   8        1.22        1.79      1.05 o 
  -7   1   8       32.65       30.33      1.91 o 
  -6   1   8      123.76      121.47      2.60 o 
  -5   1   8      343.14      344.38      5.12 o 
  -4   1   8      553.66      592.40      7.88 o 
  -3   1   8      271.85      271.88      4.64 o 
  -2   1   8      501.65      485.01      7.19 o 
  -1   1   8     1175.51     1220.83     16.08 o 
   0   1   8      118.72      137.38      3.01 o 
   1   1   8       84.20       64.25      1.58 o 
   2   1   8        3.35        3.60      0.66 o 
   3   1   8      405.76      417.75      5.22 o 
   4   1   8      861.27      847.46     11.75 o 
   5   1   8      531.69      496.38      7.61 o 
   6   1   8        7.30        5.96      1.46 o 
   7   1   8      100.99      101.98      3.76 o 
   8   1   8        1.90        0.39      1.59 o 
 -11   2   8       21.14       19.64      2.82 o 
 -10   2   8       37.57       41.79      3.43 o 
  -9   2   8       13.24       16.60      3.08 o 
  -8   2   8       35.09       33.81      1.90 o 
  -7   2   8       36.75       37.34      2.07 o 
  -6   2   8       32.90       33.18      1.57 o 
  -5   2   8        2.17        2.69      0.91 o 
  -4   2   8      133.07      139.03      2.80 o 
  -3   2   8      114.42       88.62      2.07 o 
  -2   2   8      503.24      494.61      7.40 o 
  -1   2   8      446.75      474.30      7.11 o 
   0   2   8       65.97       90.34      2.35 o 
   1   2   8       25.63       29.39      1.55 o 
   2   2   8       11.78       13.36      1.04 o 
   3   2   8      145.87      145.79      3.12 o 
   4   2   8       48.50       50.13      2.14 o 
   5   2   8       21.69       21.05      1.57 o 
   6   2   8       75.63       79.76      3.35 o 
   7   2   8        0.59        1.21      1.50 o 
   8   2   8        1.16        0.17      1.51 o 
 -11   3   8        3.93        2.50      2.27 o 
 -10   3   8        0.16       -0.27      2.36 o 
  -9   3   8       15.17       13.74      1.79 o 
  -8   3   8      128.47      142.09      3.66 o 
  -7   3   8       35.37       30.19      1.95 o 
  -6   3   8      145.60      153.72      3.08 o 
  -5   3   8       61.46       58.26      1.97 o 
  -4   3   8        3.78        2.61      0.90 o 
  -3   3   8      155.68      152.57      3.37 o 
  -2   3   8      165.55      181.36      3.12 o 
  -1   3   8      344.57      328.76      5.45 o 
   0   3   8        0.68        1.99      0.94 o 
   1   3   8        0.25        1.29      0.92 o 
   2   3   8       57.32       69.61      2.03 o 
   3   3   8       56.75       66.48      2.61 o 
   4   3   8      156.29      163.51      3.57 o 
   5   3   8       32.91       29.98      2.00 o 
   6   3   8       14.58        8.56      1.70 o 
   7   3   8       63.67       69.75      3.34 o 
   8   3   8       33.04       39.73      4.60 o 
 -11   4   8       50.04       55.55      4.18 o 
 -10   4   8       18.95       20.22      2.94 o 
  -9   4   8       15.13       12.18      2.09 o 
  -8   4   8      354.28      353.49      6.65 o 
  -7   4   8      260.46      240.23      6.26 o 
  -6   4   8      190.89      184.77      3.52 o 
  -5   4   8       56.42       65.88      2.20 o 
  -4   4   8       18.15       20.17      1.42 o 
  -3   4   8        7.86        4.22      0.95 o 
  -2   4   8      221.62      238.55      3.94 o 
  -1   4   8       81.80       93.49      2.07 o 
   0   4   8        0.98       -0.18      0.94 o 
   1   4   8      269.88      257.05      4.26 o 
   2   4   8      132.89      121.94      2.69 o 
   3   4   8       76.19       66.87      2.47 o 
   4   4   8        3.88        2.61      1.29 o 
   5   4   8       26.91       31.24      2.35 o 
   6   4   8       68.76       52.99      3.53 o 
   7   4   8        0.00        1.35      1.45 o 
   8   4   8        3.29        1.71      1.71 o 
 -11   5   8        1.14        0.61      2.21 o 
 -10   5   8        5.18        3.21      2.23 o 
  -9   5   8       10.44        6.16      1.77 o 
  -8   5   8        8.75        5.11      1.35 o 
  -7   5   8      263.55      251.91      5.43 o 
  -6   5   8       36.29       36.87      1.85 o 
  -5   5   8       54.12       60.28      2.60 o 
  -4   5   8       62.94       60.48      2.15 o 
  -3   5   8        7.55        6.41      1.12 o 
  -2   5   8      101.80       98.32      2.42 o 
  -1   5   8      167.53      190.52      3.94 o 
   0   5   8       90.14       94.67      2.55 o 
   1   5   8       90.45       93.17      3.14 o 
   2   5   8      297.43      291.17      5.23 o 
   3   5   8       80.60       79.86      3.03 o 
   4   5   8      851.04      806.77     12.88 o 
   5   5   8       29.41       24.33      2.31 o 
   6   5   8       67.14       70.43      5.37 o 
   7   5   8       18.31       18.91      2.73 o 
   8   5   8        0.00       -0.84      2.32 o 
 -11   6   8        4.42        2.23      2.37 o 
 -10   6   8       53.48       50.75      4.06 o 
  -9   6   8        0.00        2.88      1.69 o 
  -8   6   8        0.49       -1.44      1.44 o 
  -7   6   8        0.01        1.09      1.29 o 
  -6   6   8       74.98       71.71      2.74 o 
  -5   6   8      519.33      510.46      7.45 o 
  -4   6   8      256.05      253.37      4.53 o 
  -3   6   8        2.39        5.33      1.16 o 
  -2   6   8      135.61      142.08      3.58 o 
  -1   6   8       49.55       45.94      2.22 o 
   0   6   8      149.43      143.74      3.24 o 
   1   6   8       12.63       14.69      1.45 o 
   2   6   8      207.86      187.11      5.33 o 
   3   6   8        3.68        4.49      1.70 o 
   4   6   8      182.34      169.81      4.48 o 
   5   6   8       91.30       85.53      4.02 o 
   6   6   8       76.70       75.99      4.34 o 
   7   6   8        0.28       -1.64      1.91 o 
 -10   7   8        7.72       11.68      2.86 o 
  -9   7   8       20.24       21.21      2.49 o 
  -8   7   8       45.66       48.32      2.68 o 
  -7   7   8        0.00       -0.17      1.32 o 
  -6   7   8        0.67        2.06      1.22 o 
  -5   7   8      447.25      434.39      6.75 o 
  -4   7   8      139.33      144.69      3.60 o 
  -3   7   8      103.88       97.34      3.08 o 
  -2   7   8      514.73      506.22      8.22 o 
  -1   7   8      102.63       96.44      2.79 o 
   0   7   8       49.99       39.34      2.04 o 
   1   7   8       19.02       16.57      1.70 o 
   2   7   8       50.49       57.84      2.81 o 
   3   7   8        9.84        8.65      1.85 o 
   4   7   8       72.72       70.48      3.29 o 
   5   7   8        6.97        7.34      2.06 o 
   6   7   8       21.92       14.64      2.79 o 
   7   7   8       16.50       21.09      3.08 o 
 -10   8   8       55.50       56.14      4.63 o 
  -9   8   8        0.04       -1.75      1.75 o 
  -8   8   8        3.97        5.41      2.07 o 
  -7   8   8       24.21       18.08      2.91 o 
  -6   8   8        9.35        6.87      1.65 o 
  -5   8   8       27.08       35.93      2.05 o 
  -4   8   8       33.51       30.84      1.93 o 
  -3   8   8      566.11      538.85      8.03 o 
  -2   8   8        4.18        5.78      1.45 o 
  -1   8   8        0.06        1.76      1.23 o 
   0   8   8        1.34        2.62      1.23 o 
   1   8   8       22.69       28.74      2.08 o 
   2   8   8       68.87       71.01      3.37 o 
   3   8   8      105.87      107.25      5.83 o 
   4   8   8      119.94      109.75      4.15 o 
   5   8   8      110.95      115.41      8.61 o 
   6   8   8       51.20       44.54      4.24 o 
  -9   9   8        8.89        7.65      2.32 o 
  -8   9   8        6.87        5.35      2.21 o 
  -7   9   8       19.92       17.47      2.17 o 
  -6   9   8      109.66      111.76      4.16 o 
  -5   9   8       10.16       13.17      1.76 o 
  -4   9   8       19.91       14.99      1.63 o 
  -3   9   8      528.32      518.73      8.74 o 
  -2   9   8        6.16        7.30      1.45 o 
  -1   9   8        1.44        0.25      1.20 o 
   0   9   8       16.80       17.61      2.07 o 
   1   9   8        1.85        3.35      1.85 o 
   2   9   8      201.45      215.31      7.17 o 
   3   9   8      104.52      101.86      5.73 o 
   4   9   8       28.54       25.82      2.53 o 
   5   9   8        1.10        1.89      2.12 o 
   6   9   8        0.41        1.27      2.53 o 
  -8  10   8       27.67       23.10      2.96 o 
  -7  10   8       28.63       32.30      3.16 o 
  -6  10   8       16.32       13.21      2.17 o 
  -5  10   8        0.67        0.40      1.52 o 
  -4  10   8       18.14       19.81      1.87 o 
  -3  10   8      209.84      207.83      4.97 o 
  -2  10   8      160.66      149.90      3.87 o 
  -1  10   8      310.17      301.79      6.55 o 
   0  10   8        0.16        0.15      1.62 o 
   1  10   8        3.43        1.91      1.93 o 
   2  10   8        3.01        7.75      2.64 o 
   3  10   8       28.92       26.70      3.44 o 
   4  10   8        7.39        8.84      2.71 o 
   5  10   8       40.23       41.42      3.87 o 
  -8  11   8       29.19       29.81      3.35 o 
  -7  11   8        0.23        2.50      2.53 o 
  -6  11   8        0.94       -0.17      1.88 o 
  -5  11   8        2.26        2.24      1.93 o 
  -4  11   8       45.10       42.15      3.32 o 
  -3  11   8        3.48        2.33      2.05 o 
  -2  11   8      142.75      141.05      4.02 o 
  -1  11   8       41.87       45.68      2.84 o 
   0  11   8        6.58        5.15      2.19 o 
   1  11   8       41.11       46.30      4.17 o 
   2  11   8        1.55        5.94      2.52 o 
   3  11   8       36.39       46.75      4.24 o 
   4  11   8        0.00       -2.40      2.40 o 
  -7  12   8        2.05        1.79      2.43 o 
  -6  12   8        0.51        3.01      2.45 o 
  -5  12   8       24.24       26.79      2.80 o 
  -4  12   8       16.34       15.72      2.17 o 
  -3  12   8        4.97        6.01      2.14 o 
  -2  12   8       38.02       40.78      3.47 o 
  -1  12   8       26.18       25.89      2.72 o 
   0  12   8       10.63       10.98      2.50 o 
   1  12   8      278.08      309.08      9.83 o 
   2  12   8       51.80       51.84      4.67 o 
   3  12   8        0.44       -0.26      3.26 o 
  -5  13   8       13.66       12.00      2.81 o 
  -4  13   8        3.41        1.84      1.98 o 
  -3  13   8       15.21       18.69      2.71 o 
  -2  13   8        0.30       -0.50      1.76 o 
  -1  13   8        5.18        5.15      2.28 o 
   0  13   8       29.33       35.70      4.47 o 
   1  13   8        0.12       -0.25      3.11 o 
   2  13   8      121.68      122.79      7.11 o 
  -2  14   8        3.87        6.85      2.74 o 
 -11   1   9       16.41       18.82      3.74 o 
 -10   1   9        1.17        0.84      2.00 o 
  -9   1   9      150.88      155.16      3.77 o 
  -8   1   9       11.00       10.20      1.86 o 
  -7   1   9       68.16       54.01      2.48 o 
  -6   1   9       28.26       29.39      1.57 o 
  -5   1   9       19.47       19.45      1.35 o 
  -4   1   9      453.72      439.69      6.90 o 
  -3   1   9      112.40      129.19      3.03 o 
  -2   1   9       84.67       97.34      2.61 o 
  -1   1   9      256.14      269.66      4.75 o 
   0   1   9        0.04        0.64      0.98 o 
   1   1   9       36.94       35.48      1.30 o 
   2   1   9       40.27       40.90      1.61 o 
   3   1   9       27.88       21.70      1.54 o 
   4   1   9       30.81       31.33      1.76 o 
   5   1   9        0.01        0.46      1.19 o 
   6   1   9       31.89       32.47      2.46 o 
   7   1   9       24.67       20.22      2.26 o 
   8   1   9       20.63       21.70      2.42 o 
 -11   2   9        0.26        0.83      2.14 o 
 -10   2   9       10.06        0.37      2.16 o 
  -9   2   9        0.05        2.39      1.18 o 
  -8   2   9      224.37      209.67      6.06 o 
  -7   2   9        1.21        0.16      1.14 o 
  -6   2   9       18.63       21.05      1.43 o 
  -5   2   9       26.44       25.95      1.51 o 
  -4   2   9      156.56      162.27      3.18 o 
  -3   2   9        5.59        8.23      1.19 o 
  -2   2   9      174.19      218.19      4.20 o 
  -1   2   9       13.70       22.16      1.50 o 
   0   2   9      828.53      822.88     11.50 o 
   1   2   9       12.25       16.62      1.19 o 
   2   2   9       13.25       12.53      1.63 o 
   3   2   9      178.12      162.14      3.47 o 
   4   2   9      273.46      264.40      4.87 o 
   5   2   9       12.83       13.69      1.62 o 
   6   2   9       85.76       89.85      3.69 o 
   7   2   9        1.67        0.87      1.52 o 
   8   2   9        2.59        8.41      2.02 o 
 -11   3   9        3.46        3.59      2.30 o 
 -10   3   9       29.35       32.04      3.36 o 
  -9   3   9       62.17       61.99      2.54 o 
  -8   3   9       15.52       15.74      1.73 o 
  -7   3   9       59.22       53.76      2.64 o 
  -6   3   9       26.00       26.13      1.57 o 
  -5   3   9       42.20       45.68      1.91 o 
  -4   3   9       43.45       48.82      1.88 o 
  -3   3   9       52.41       50.65      1.78 o 
  -2   3   9       18.07       17.09      1.95 o 
  -1   3   9      329.92      324.36      5.52 o 
   0   3   9       44.79       44.75      2.03 o 
   1   3   9       67.66       67.52      2.36 o 
   2   3   9       13.83       13.22      1.22 o 
   3   3   9        1.80        2.77      1.25 o 
   4   3   9       66.35       74.37      3.47 o 
   5   3   9       14.36       17.67      1.97 o 
   6   3   9        5.07        6.91      2.06 o 
   7   3   9        4.47        1.79      1.69 o 
 -11   4   9       12.93       13.76      3.51 o 
 -10   4   9       12.91       14.90      2.78 o 
  -9   4   9        0.32        2.36      1.67 o 
  -8   4   9      125.33      119.15      3.59 o 
  -7   4   9        0.52       -0.31      1.35 o 
  -6   4   9      516.90      492.74      7.20 o 
  -5   4   9       81.87       79.39      2.41 o 
  -4   4   9        0.19        0.74      0.99 o 
  -3   4   9      276.34      285.82      4.61 o 
  -2   4   9        0.10       -0.39      0.62 o 
  -1   4   9        0.37       -0.69      1.06 o 
   0   4   9        1.90       -0.08      1.06 o 
   1   4   9        7.98        7.16      1.26 o 
   2   4   9      164.90      171.68      3.68 o 
   3   4   9       23.47       27.68      2.39 o 
   4   4   9       57.58       51.78      2.42 o 
   5   4   9        0.01        1.63      1.35 o 
   6   4   9        3.49        1.73      1.56 o 
   7   4   9        0.10        1.39      1.56 o 
 -11   5   9       10.84       12.08      2.89 o 
 -10   5   9       18.27       16.45      2.90 o 
  -9   5   9        0.13       -0.60      1.24 o 
  -8   5   9        0.10       -0.38      1.45 o 
  -7   5   9       40.07       34.27      2.36 o 
  -6   5   9       18.77       21.39      1.57 o 
  -5   5   9       96.52       97.65      4.04 o 
  -4   5   9      136.49      142.46      4.24 o 
  -3   5   9      227.46      225.88      4.08 o 
  -2   5   9        7.66       11.34      1.17 o 
  -1   5   9       72.80       78.38      2.19 o 
   0   5   9       17.48       17.66      1.61 o 
   1   5   9       55.60       57.63      2.43 o 
   2   5   9      138.17      132.49      3.31 o 
   3   5   9      487.95      459.14      7.60 o 
   4   5   9        7.21        5.66      1.36 o 
   5   5   9      110.67       97.46      3.64 o 
   6   5   9        4.28        2.74      1.70 o 
   7   5   9        9.27       12.25      2.09 o 
 -10   6   9        0.59       -0.74      2.18 o 
  -9   6   9        0.97        1.48      1.77 o 
  -8   6   9        0.01       -0.48      2.07 o 
  -7   6   9       23.17       20.09      2.01 o 
  -6   6   9      162.25      161.44      5.34 o 
  -5   6   9        0.31       -0.32      1.35 o 
  -4   6   9        2.33        4.26      1.23 o 
  -3   6   9        8.74        9.25      1.41 o 
  -2   6   9      183.21      188.15      7.23 o 
  -1   6   9       39.31       43.99      2.33 o 
   0   6   9       19.36       22.92      1.84 o 
   1   6   9       34.63       38.43      2.02 o 
   2   6   9       56.05       47.80      2.34 o 
   3   6   9       13.60       15.48      1.75 o 
   4   6   9       23.08       21.59      2.05 o 
   5   6   9        0.04        1.63      2.07 o 
   6   6   9        0.17        0.83      2.17 o 
   7   6   9        0.00       -1.71      1.71 o 
 -10   7   9        2.05        0.21      2.47 o 
  -9   7   9       18.23       18.17      2.81 o 
  -8   7   9        0.60        2.92      1.51 o 
  -7   7   9       80.81       70.70      3.34 o 
  -6   7   9      135.11      147.38      3.90 o 
  -5   7   9      129.88      131.24      3.26 o 
  -4   7   9      120.24      113.28      3.09 o 
  -3   7   9       38.91       41.51      2.51 o 
  -2   7   9       99.20       85.37      2.73 o 
  -1   7   9       10.71        8.36      1.88 o 
   0   7   9       51.13       44.00      2.19 o 
   1   7   9       88.39       95.38      3.78 o 
   2   7   9        3.72        4.40      1.56 o 
   3   7   9        1.03        0.87      2.00 o 
   4   7   9       37.33       42.25      2.81 o 
   5   7   9       31.04       35.00      3.08 o 
   6   7   9       27.18       30.74      3.47 o 
  -9   8   9       11.86       11.56      2.43 o 
  -8   8   9        2.72        2.41      1.65 o 
  -7   8   9        2.77        1.93      1.67 o 
  -6   8   9       86.41       71.64      3.39 o 
  -5   8   9        2.24        2.18      1.26 o 
  -4   8   9        1.06        2.24      1.24 o 
  -3   8   9      109.48      111.42      4.66 o 
  -2   8   9        9.29        9.22      1.68 o 
  -1   8   9       13.00       12.18      1.71 o 
   0   8   9       37.38       36.97      2.14 o 
   1   8   9        3.45        5.69      1.56 o 
   2   8   9      347.17      337.00      8.00 o 
   3   8   9       41.06       46.18      3.28 o 
   4   8   9       28.48       37.21      3.26 o 
   5   8   9        0.00       -0.10      2.04 o 
   6   8   9        3.32        2.22      4.87 o 
  -9   9   9        5.06        5.54      2.27 o 
  -8   9   9        0.43       -1.77      1.77 o 
  -7   9   9       16.12       14.26      2.80 o 
  -6   9   9       44.86       47.61      2.99 o 
  -5   9   9        0.99        0.67      1.46 o 
  -4   9   9        5.02        5.03      1.62 o 
  -3   9   9       57.56       63.28      3.56 o 
  -2   9   9       14.46       20.66      2.68 o 
  -1   9   9        6.51        5.90      1.50 o 
   0   9   9      150.78      146.68      4.50 o 
   1   9   9       34.48       34.77      2.50 o 
   2   9   9        6.95        7.65      2.27 o 
   3   9   9       50.01       47.73      3.49 o 
   4   9   9        0.28       -1.71      1.71 o 
   5   9   9       14.54       14.68      2.74 o 
  -8  10   9        0.03        1.99      2.22 o 
  -7  10   9        1.42        1.96      1.85 o 
  -6  10   9        6.74        5.57      2.03 o 
  -5  10   9        0.51       -1.57      1.57 o 
  -4  10   9        3.31        5.26      1.53 o 
  -3  10   9        0.47        3.31      1.56 o 
  -2  10   9       57.42       62.19      3.19 o 
  -1  10   9       92.55       99.14      3.56 o 
   0  10   9        5.07        6.28      1.77 o 
   1  10   9        8.79        8.87      2.81 o 
   2  10   9        2.23        1.90      2.14 o 
   3  10   9        0.40        2.08      2.08 o 
   4  10   9       14.73       18.07      2.48 o 
  -7  11   9       11.67        8.09      2.61 o 
  -6  11   9        4.01        1.19      1.98 o 
  -5  11   9       37.18       38.22      2.98 o 
  -4  11   9        5.83        9.27      1.99 o 
  -3  11   9        8.83       13.07      2.39 o 
  -2  11   9       13.65       12.65      2.11 o 
  -1  11   9       21.34       28.86      2.51 o 
   0  11   9       12.30       15.60      2.16 o 
   1  11   9        1.48        2.54      2.19 o 
   2  11   9       79.00       82.25      4.75 o 
   3  11   9        9.67        8.33      2.51 o 
   4  11   9        5.21        6.93      2.57 o 
  -6  12   9       42.74       40.28      4.26 o 
  -5  12   9        3.73        2.84      2.14 o 
  -4  12   9       25.31       29.76      2.61 o 
  -3  12   9        2.08       -1.12      1.91 o 
  -2  12   9        3.94        2.73      1.92 o 
  -1  12   9        0.01       -1.73      1.73 o 
   0  12   9       35.57       35.18      3.13 o 
   1  12   9        0.21        3.29      2.43 o 
   2  12   9       52.01       52.12      4.25 o 
  -4  13   9       15.87       15.74      2.44 o 
  -3  13   9       37.30       34.15      3.33 o 
  -2  13   9        1.09        0.86      2.17 o 
  -1  13   9       11.07       13.14      2.37 o 
   0  13   9       43.41       43.48      3.64 o 
   1  13   9        4.59        3.73      2.25 o 
 -11   0  10       80.27       77.76      8.00 o 
 -10   0  10       21.64       27.44      5.34 o 
  -9   0  10      255.83      265.85     10.48 o 
  -8   0  10       89.77       85.74      4.94 o 
  -7   0  10      137.78      139.04      5.91 o 
  -6   0  10       82.52       69.79      3.69 o 
  -5   0  10       23.21       28.10      2.90 o 
  -4   0  10       18.21       26.87      3.01 o 
  -3   0  10      139.58      142.80      5.34 o 
  -2   0  10        3.21        7.50      1.76 o 
  -1   0  10        0.58       -0.03      0.94 o 
   0   0  10       28.65       42.12      2.42 o 
   1   0  10      258.39      260.86      5.94 o 
   2   0  10      429.30      404.58      8.42 o 
   3   0  10       42.69       41.16      2.71 o 
   4   0  10       55.17       53.04      3.34 o 
   5   0  10        5.88        6.79      2.28 o 
   6   0  10        2.54        3.05      2.28 o 
   7   0  10        1.63       -1.78      2.25 o 
 -11   1  10        2.82        7.82      3.19 o 
 -10   1  10       31.86       36.58      3.53 o 
  -9   1  10        5.63        5.96      1.45 o 
  -8   1  10      443.78      417.66     12.29 o 
  -7   1  10       50.84       52.25      2.62 o 
  -6   1  10      181.06      181.75      3.93 o 
  -5   1  10       10.32        9.61      1.38 o 
  -4   1  10      262.44      273.70      5.00 o 
  -3   1  10      396.24      429.46      6.95 o 
  -2   1  10       16.71       13.91      1.44 o 
  -1   1  10       11.55       12.64      1.33 o 
   0   1  10       94.93      113.59      2.60 o 
   1   1  10      128.77      122.30      2.38 o 
   2   1  10      188.67      182.53      3.36 o 
   3   1  10      242.90      228.84      4.37 o 
   4   1  10       36.07       41.21      2.06 o 
   5   1  10        1.08        0.11      1.45 o 
   6   1  10        0.04       -0.15      1.49 o 
   7   1  10       21.71       32.71      2.72 o 
 -11   2  10       36.57       45.11      5.24 o 
 -10   2  10        3.04       -0.49      2.05 o 
  -9   2  10       19.03       25.40      1.96 o 
  -8   2  10        5.59        8.59      1.57 o 
  -7   2  10       66.65       62.91      2.89 o 
  -6   2  10        4.37        4.71      1.11 o 
  -5   2  10       88.01       86.48      3.00 o 
  -4   2  10       10.06       10.24      1.38 o 
  -3   2  10       24.12       27.36      1.80 o 
  -2   2  10       99.78      108.22      3.00 o 
  -1   2  10      307.39      313.23      5.50 o 
   0   2  10      584.54      585.05      8.79 o 
   1   2  10       53.91       50.22      1.97 o 
   2   2  10       35.09       32.94      2.42 o 
   3   2  10       10.72        9.33      1.30 o 
   4   2  10       39.83       43.83      2.20 o 
   5   2  10       17.53       17.30      2.08 o 
   6   2  10        0.27        0.49      1.53 o 
   7   2  10        0.08       -0.94      1.57 o 
 -11   3  10        0.12       -1.14      2.17 o 
 -10   3  10       31.99       28.88      3.40 o 
  -9   3  10       53.14       52.47      2.67 o 
  -8   3  10        9.67       10.21      1.60 o 
  -7   3  10       73.80       70.09      3.39 o 
  -6   3  10       69.12       71.85      2.42 o 
  -5   3  10      824.38      822.09     10.89 o 
  -4   3  10       74.75       78.29      2.93 o 
  -3   3  10       18.14       19.45      1.65 o 
  -2   3  10      588.36      620.10      9.34 o 
  -1   3  10       45.25       50.05      2.32 o 
   0   3  10       70.61       89.12      3.23 o 
   1   3  10      206.91      201.60      4.37 o 
   2   3  10       25.81       26.49      2.00 o 
   3   3  10       62.29       46.38      2.48 o 
   4   3  10        7.68        5.51      1.51 o 
   5   3  10       42.84       34.22      2.90 o 
   6   3  10       13.59       15.43      2.45 o 
   7   3  10        0.00        2.67      2.00 o 
 -11   4  10        0.77        0.35      2.23 o 
 -10   4  10       33.75       34.31      4.18 o 
  -9   4  10       17.51       16.54      1.90 o 
  -8   4  10       48.32       53.12      2.84 o 
  -7   4  10       35.42       32.23      3.37 o 
  -6   4  10       13.14       16.09      1.50 o 
  -5   4  10       44.74       36.10      1.89 o 
  -4   4  10      362.38      352.41      5.61 o 
  -3   4  10       83.94       84.89      2.42 o 
  -2   4  10       91.61       86.33      2.89 o 
  -1   4  10      222.51      230.09      4.62 o 
   0   4  10      308.02      293.40      6.74 o 
   1   4  10       30.02       32.35      1.91 o 
   2   4  10        0.07       -0.15      1.25 o 
   3   4  10      498.77      495.49     10.35 o 
   4   4  10      151.95      152.50      4.19 o 
   5   4  10        0.33        1.28      2.30 o 
   6   4  10        4.53        8.56      2.14 o 
   7   4  10        1.78        2.67      2.14 o 
 -11   5  10       35.74       47.20      4.30 o 
 -10   5  10        0.71        0.01      1.70 o 
  -9   5  10       85.33       93.86      3.62 o 
  -8   5  10        8.41        6.38      1.67 o 
  -7   5  10      122.47      103.01      3.68 o 
  -6   5  10       20.36       23.53      2.45 o 
  -5   5  10      187.28      186.26      3.87 o 
  -4   5  10       16.78       13.27      1.42 o 
  -3   5  10       60.25       51.93      3.27 o 
  -2   5  10        7.87        6.52      1.46 o 
  -1   5  10        4.03        2.42      1.31 o 
   0   5  10       30.75       35.97      2.08 o 
   1   5  10       91.35       99.99      2.99 o 
   2   5  10       26.89       21.51      2.28 o 
   3   5  10       19.19       20.44      2.11 o 
   4   5  10       24.00       21.89      1.88 o 
   5   5  10       52.30       46.95      2.81 o 
   6   5  10       37.61       35.23      3.26 o 
 -10   6  10        4.48        3.66      2.04 o 
  -9   6  10        1.13        2.31      1.53 o 
  -8   6  10       76.68       79.25      3.53 o 
  -7   6  10       19.00       18.55      3.27 o 
  -6   6  10       59.61       66.15      2.85 o 
  -5   6  10        1.56        0.65      1.11 o 
  -4   6  10        0.69        0.58      1.14 o 
  -3   6  10      230.42      223.89      4.28 o 
  -2   6  10      381.66      352.89      5.71 o 
  -1   6  10        1.68        2.66      1.32 o 
   0   6  10        8.33        9.08      1.57 o 
   1   6  10      169.63      156.05      4.25 o 
   2   6  10      576.22      570.73     10.13 o 
   3   6  10       68.79       67.96      2.96 o 
   4   6  10        2.85        1.77      1.40 o 
   5   6  10        2.67        4.24      1.69 o 
   6   6  10       18.71       24.36      2.68 o 
 -10   7  10       18.71       17.28      3.41 o 
  -9   7  10        7.47        7.05      1.89 o 
  -8   7  10       10.27        9.79      2.26 o 
  -7   7  10      101.79      109.25      4.15 o 
  -6   7  10       24.60       25.78      2.11 o 
  -5   7  10        0.11       -1.11      1.11 o 
  -4   7  10      228.43      233.83      4.56 o 
  -3   7  10      141.04      138.45      3.89 o 
  -2   7  10       99.44      104.17      3.46 o 
  -1   7  10       52.06       57.95      2.72 o 
   0   7  10        0.07       -1.19      1.19 o 
   1   7  10       30.87       25.33      2.15 o 
   2   7  10       83.31       84.15      3.74 o 
   3   7  10       22.66       18.55      2.06 o 
   4   7  10       17.56       20.02      2.04 o 
   5   7  10        0.15       -1.28      1.62 o 
   6   7  10        8.30        4.17      2.20 o 
  -9   8  10       27.83       27.65      2.48 o 
  -8   8  10        5.37        3.48      2.37 o 
  -7   8  10        0.05       -0.52      1.62 o 
  -6   8  10       51.81       52.77      4.55 o 
  -5   8  10       15.16       11.70      1.62 o 
  -4   8  10        2.10        0.10      1.28 o 
  -3   8  10       29.71       23.55      1.87 o 
  -2   8  10       29.30       30.47      2.25 o 
  -1   8  10       52.83       52.53      4.01 o 
   0   8  10       32.39       28.48      2.24 o 
   1   8  10        5.04        1.86      1.80 o 
   2   8  10       31.86       30.33      3.07 o 
   3   8  10       61.50       68.61      3.59 o 
   4   8  10        0.02        1.51      1.78 o 
   5   8  10       20.91       22.57      2.58 o 
  -9   9  10        8.69        7.95      2.43 o 
  -8   9  10       40.30       48.21      3.19 o 
  -7   9  10       13.13       12.62      2.12 o 
  -6   9  10       98.70       95.66      5.19 o 
  -5   9  10       19.83       17.20      2.06 o 
  -4   9  10        1.10        0.35      1.36 o 
  -3   9  10        2.60        3.32      1.59 o 
  -2   9  10       59.11       50.16      2.81 o 
  -1   9  10       90.58       89.68      3.67 o 
   0   9  10       41.37       49.34      3.15 o 
   1   9  10      147.13      146.85      4.76 o 
   2   9  10        0.34        2.09      1.96 o 
   3   9  10       24.57       23.30      3.13 o 
   4   9  10        6.13        4.31      2.07 o 
  -8  10  10        0.96       -1.32      2.27 o 
  -7  10  10        0.15       -1.08      1.82 o 
  -6  10  10        0.53        0.22      1.83 o 
  -5  10  10        0.33        0.85      1.60 o 
  -4  10  10        6.36        9.29      1.69 o 
  -3  10  10       62.91       64.75      3.30 o 
  -2  10  10       25.01       25.49      2.48 o 
  -1  10  10      169.65      168.43      5.21 o 
   0  10  10        6.57        4.15      1.83 o 
   1  10  10        3.86        4.46      1.97 o 
   2  10  10       14.12       12.29      2.30 o 
   3  10  10        2.27        3.40      2.11 o 
   4  10  10       16.18       18.34      2.93 o 
  -7  11  10        0.53        3.26      2.04 o 
  -6  11  10        4.42        4.84      2.37 o 
  -5  11  10        2.57       -0.29      1.98 o 
  -4  11  10        0.90        0.45      1.98 o 
  -3  11  10       30.47       35.19      2.69 o 
  -2  11  10       11.69        5.59      2.24 o 
  -1  11  10        5.07        7.45      2.13 o 
   0  11  10       69.32       75.52      4.17 o 
   1  11  10       65.70       63.03      4.17 o 
   2  11  10       13.14       15.78      2.73 o 
   3  11  10        3.76        2.83      2.13 o 
  -6  12  10        7.15       11.89      2.93 o 
  -5  12  10       24.92       18.30      3.35 o 
  -4  12  10       13.32       13.89      2.56 o 
  -3  12  10        0.20        0.47      2.07 o 
  -2  12  10       18.14       17.30      3.00 o 
  -1  12  10        9.34       13.84      3.15 o 
   0  12  10       34.72       38.61      4.83 o 
   1  12  10       68.83       67.56      4.23 o 
  -3  13  10        3.34        6.88      4.84 o 
  -2  13  10        1.06        4.54      2.38 o 
  -1  13  10       14.05        9.17      2.95 o 
 -11   1  11       26.77       29.81      4.31 o 
 -10   1  11        7.27        5.37      1.89 o 
  -9   1  11        2.28        3.59      1.54 o 
  -8   1  11        2.55        4.77      1.66 o 
  -7   1  11       16.06       15.73      2.34 o 
  -6   1  11       50.31       41.71      2.14 o 
  -5   1  11        2.22        0.47      1.25 o 
  -4   1  11      546.41      513.34      8.17 o 
  -3   1  11       32.84       27.28      1.89 o 
  -2   1  11      122.03      127.00      3.39 o 
  -1   1  11       29.55       23.40      1.82 o 
   0   1  11      814.93      809.23     10.66 o 
   1   1  11        5.40        4.64      0.88 o 
   2   1  11      197.12      189.21      4.42 o 
   3   1  11        0.60       -0.10      1.51 o 
   4   1  11       49.77       61.34      3.01 o 
   5   1  11        6.58        6.58      1.65 o 
   6   1  11       24.07       26.58      2.93 o 
 -11   2  11        1.55        1.98      2.89 o 
 -10   2  11       59.38       59.40      3.69 o 
  -9   2  11      135.81      114.99      3.77 o 
  -8   2  11        5.03        2.32      1.46 o 
  -7   2  11       25.35       24.70      2.13 o 
  -6   2  11       42.49       44.41      2.08 o 
  -5   2  11      176.49      185.07      4.97 o 
  -4   2  11       38.63       29.06      1.96 o 
  -3   2  11      404.07      374.56      6.48 o 
  -2   2  11        3.01        2.51      1.33 o 
  -1   2  11      299.28      299.38      5.52 o 
   0   2  11      332.03      303.99      5.57 o 
   1   2  11      352.54      350.25      5.53 o 
   2   2  11        0.64        1.10      1.19 o 
   3   2  11       21.29       20.97      1.93 o 
   4   2  11        2.72        1.02      1.69 o 
   5   2  11       40.87       35.91      3.12 o 
   6   2  11        3.72        2.15      3.47 o 
 -11   3  11        0.99        0.54      2.38 o 
 -10   3  11       13.66       16.57      2.24 o 
  -9   3  11        0.07       -1.19      1.36 o 
  -8   3  11        9.28        7.14      1.74 o 
  -7   3  11       61.15       52.00      2.79 o 
  -6   3  11       45.70       50.83      4.48 o 
  -5   3  11      310.33      292.86      5.04 o 
  -4   3  11      108.69      109.97      3.18 o 
  -3   3  11      404.13      379.81      6.61 o 
  -2   3  11      269.28      262.77      5.19 o 
  -1   3  11       93.31       67.66      2.75 o 
   0   3  11        1.38        3.81      1.39 o 
   1   3  11       10.91       12.31      1.33 o 
   2   3  11       58.55       67.22      3.71 o 
   3   3  11        1.59        1.59      1.35 o 
   4   3  11        1.81        0.36      1.42 o 
   5   3  11        5.63        5.02      2.12 o 
   6   3  11        1.42       -0.45      1.84 o 
 -11   4  11       11.78       14.30      3.07 o 
 -10   4  11        6.17        3.01      1.91 o 
  -9   4  11       55.87       61.60      3.72 o 
  -8   4  11        3.33        7.96      1.67 o 
  -7   4  11      160.70      168.03      4.54 o 
  -6   4  11        0.03        0.30      1.07 o 
  -5   4  11      349.59      352.15      5.80 o 
  -4   4  11       30.30       36.95      1.91 o 
  -3   4  11       12.11       10.47      1.58 o 
  -2   4  11      174.26      190.86      6.54 o 
  -1   4  11        6.57        6.55      1.47 o 
   0   4  11       30.43       29.32      1.96 o 
   1   4  11      123.78      109.52      3.50 o 
   2   4  11       16.88       20.80      2.02 o 
   3   4  11      103.05      105.51      3.67 o 
   4   4  11        0.80        0.14      1.38 o 
   5   4  11       52.17       63.97      4.17 o 
   6   4  11        1.15       -0.04      1.96 o 
 -10   5  11        5.27        3.94      2.08 o 
  -9   5  11        7.45        3.81      1.94 o 
  -8   5  11        0.10        2.09      1.66 o 
  -7   5  11      110.62      108.85      3.89 o 
  -6   5  11       10.06       10.19      1.41 o 
  -5   5  11       10.09       12.95      1.46 o 
  -4   5  11       55.44       54.22      2.56 o 
  -3   5  11        0.15        1.17      1.34 o 
  -2   5  11       42.34       43.50      2.43 o 
  -1   5  11       39.35       39.64      2.67 o 
   0   5  11      115.24      133.45      3.60 o 
   1   5  11       32.23       27.58      2.23 o 
   2   5  11       48.00       50.11      2.82 o 
   3   5  11        0.10       -1.36      1.36 o 
   4   5  11        5.41        8.42      2.04 o 
   5   5  11        2.62        3.44      2.12 o 
   6   5  11        0.00       -1.56      2.16 o 
 -10   6  11       17.28       19.19      2.67 o 
  -9   6  11       18.06       22.45      3.01 o 
  -8   6  11        3.94        7.60      1.86 o 
  -7   6  11       84.32       73.37      3.51 o 
  -6   6  11        2.54        2.64      1.68 o 
  -5   6  11       22.78       25.91      1.82 o 
  -4   6  11        7.62        5.10      1.29 o 
  -3   6  11       62.94       70.91      3.06 o 
  -2   6  11       16.38       21.20      1.99 o 
  -1   6  11        0.74        0.86      1.21 o 
   0   6  11      256.72      243.47      5.07 o 
   1   6  11        0.03       -0.10      1.72 o 
   2   6  11        1.60        2.51      2.53 o 
   3   6  11        1.69        1.14      1.62 o 
   4   6  11        2.29        3.11      2.27 o 
   5   6  11       17.10       17.83      3.93 o 
 -10   7  11        0.60        0.43      2.14 o 
  -9   7  11       35.91       44.45      3.26 o 
  -8   7  11        0.32        0.69      1.67 o 
  -7   7  11      108.03      123.54      4.36 o 
  -6   7  11       18.56       22.01      2.04 o 
  -5   7  11       17.51       19.85      1.78 o 
  -4   7  11        3.89        0.68      1.48 o 
  -3   7  11       56.09       61.54      2.96 o 
  -2   7  11       76.58       85.05      3.42 o 
  -1   7  11      198.18      201.58      4.76 o 
   0   7  11       71.84       68.31      4.22 o 
   1   7  11       23.89       22.04      2.97 o 
   2   7  11        9.07        8.31      2.13 o 
   3   7  11       12.72       12.06      2.26 o 
   4   7  11        3.25        1.52      1.76 o 
   5   7  11        0.25        0.40      1.91 o 
  -9   8  11       27.99       30.01      2.76 o 
  -8   8  11        1.44        0.65      1.72 o 
  -7   8  11       73.07       69.96      5.85 o 
  -6   8  11        0.07       -1.43      1.62 o 
  -5   8  11       56.11       56.63      3.32 o 
  -4   8  11        1.03       -0.53      1.52 o 
  -3   8  11       20.90       18.91      2.08 o 
  -2   8  11       24.01       21.84      2.07 o 
  -1   8  11       19.98       19.05      2.05 o 
   0   8  11       22.08       17.52      2.21 o 
   1   8  11       36.13       42.51      3.63 o 
   2   8  11       15.43       18.27      2.41 o 
   3   8  11       21.28       24.01      2.24 o 
   4   8  11        9.54        8.19      2.09 o 
  -8   9  11        0.01        0.70      1.92 o 
  -7   9  11        1.99        3.91      1.91 o 
  -6   9  11        8.67       13.96      2.19 o 
  -5   9  11       29.75       31.00      3.06 o 
  -4   9  11       63.78       74.35      3.47 o 
  -3   9  11       12.20       13.91      2.02 o 
  -2   9  11      105.36      103.01      4.03 o 
  -1   9  11       18.39       15.63      2.90 o 
   0   9  11        0.17       -0.19      1.96 o 
   1   9  11       30.36       36.91      3.42 o 
   2   9  11       15.58       14.66      2.69 o 
   3   9  11        1.69       -0.35      1.88 o 
   4   9  11        6.23        9.80      2.40 o 
  -7  10  11        5.91        3.86      2.45 o 
  -6  10  11        4.49        5.16      2.33 o 
  -5  10  11       10.11        7.38      2.12 o 
  -4  10  11       24.81       26.00      2.51 o 
  -3  10  11        1.33       -1.68      1.68 o 
  -2  10  11       51.44       57.59      3.21 o 
  -1  10  11       32.50       39.97      3.09 o 
   0  10  11       36.57       29.11      3.20 o 
   1  10  11       24.03       21.64      2.75 o 
   2  10  11        0.12        0.64      2.03 o 
   3  10  11        0.60       -0.58      2.07 o 
  -6  11  11       26.43       29.36      3.41 o 
  -5  11  11       12.67       14.49      2.85 o 
  -4  11  11       30.53       35.27      3.26 o 
  -3  11  11       14.41       14.99      2.23 o 
  -2  11  11       75.84       86.81      4.40 o 
  -1  11  11        0.11        0.77      2.00 o 
   0  11  11       16.82       17.67      3.02 o 
   1  11  11        2.08        3.78      2.26 o 
   2  11  11        1.88       -0.34      2.26 o 
  -5  12  11        1.94        2.62      2.76 o 
  -4  12  11        0.01       -0.31      2.13 o 
  -3  12  11       26.19       27.56      4.73 o 
  -2  12  11       12.87       15.75      2.68 o 
  -1  12  11        3.98        2.00      2.57 o 
   0  12  11       13.98       14.20      3.12 o 
 -11   0  12       20.82       23.25      5.72 o 
 -10   0  12       34.45       33.71      8.96 o 
  -9   0  12      100.55       85.45      5.58 o 
  -8   0  12        7.88        5.34      2.70 o 
  -7   0  12      270.91      264.72      9.27 o 
  -6   0  12      241.57      204.70     11.94 o 
  -5   0  12      900.40      833.98     17.25 o 
  -4   0  12       84.41       82.46      4.47 o 
  -3   0  12     1439.90     1362.76     26.37 o 
  -2   0  12     1251.96     1142.35     22.47 o 
  -1   0  12        0.17        3.29      3.18 o 
   0   0  12       40.91       39.42      3.15 o 
   1   0  12       69.67       87.50      5.52 o 
   2   0  12      339.78      301.32     10.11 o 
   3   0  12      160.36      142.87      6.48 o 
   4   0  12       48.71       49.79      4.56 o 
   5   0  12       35.28       30.87      5.34 o 
   6   0  12        4.43        8.00      4.19 o 
 -11   1  12       15.37       10.86      3.36 o 
 -10   1  12       27.07       27.54      2.53 o 
  -9   1  12        6.47        4.55      1.80 o 
  -8   1  12       55.31       55.49      3.41 o 
  -7   1  12      188.99      185.28      5.47 o 
  -6   1  12      182.38      175.63      4.14 o 
  -5   1  12      103.94      113.41      3.44 o 
  -4   1  12      102.03       99.39      3.54 o 
  -3   1  12      221.16      205.36      5.62 o 
  -2   1  12      112.03      105.49      3.31 o 
  -1   1  12       18.61       21.33      1.90 o 
   0   1  12        0.86        1.24      0.96 o 
   1   1  12       77.18       78.95      2.96 o 
   2   1  12       11.87        8.44      1.61 o 
   3   1  12       63.60       75.82      3.16 o 
   4   1  12       33.24       36.24      2.48 o 
   5   1  12       60.50       67.09      5.12 o 
   6   1  12       37.72       51.55      7.43 o 
 -11   2  12        3.20        3.14      2.54 o 
 -10   2  12       36.17       44.91      2.69 o 
  -9   2  12       12.81       12.46      1.97 o 
  -8   2  12        0.13        1.88      2.04 o 
  -7   2  12       10.79        8.21      2.59 o 
  -6   2  12       16.36       16.33      1.76 o 
  -5   2  12       35.06       33.27      2.20 o 
  -4   2  12       73.27       66.05      2.82 o 
  -3   2  12       51.41       47.80      2.56 o 
  -2   2  12      122.41      109.85      3.40 o 
  -1   2  12      227.86      233.33      4.85 o 
   0   2  12        0.05       -0.59      1.06 o 
   1   2  12       21.15       17.80      1.82 o 
   2   2  12      170.08      158.26      4.38 o 
   3   2  12       71.90       75.82      3.32 o 
   4   2  12        0.95        1.85      1.61 o 
   5   2  12        0.03        1.27      1.98 o 
   6   2  12       19.61       23.13      3.63 o 
 -11   3  12        5.24        4.61      2.62 o 
 -10   3  12        1.17       -0.71      2.95 o 
  -9   3  12       40.11       38.84      2.73 o 
  -8   3  12       92.63      107.50      4.80 o 
  -7   3  12       12.41       15.91      2.56 o 
  -6   3  12       61.39       62.53      2.51 o 
  -5   3  12      103.36       91.32      3.26 o 
  -4   3  12      393.63      382.51      6.92 o 
  -3   3  12      404.50      420.41      7.36 o 
  -2   3  12       59.21       58.08      2.73 o 
  -1   3  12        4.84        5.78      1.45 o 
   0   3  12       31.69       34.95      2.20 o 
   1   3  12       55.55       59.87      2.97 o 
   2   3  12       19.75       20.30      1.98 o 
   3   3  12       19.95       27.56      2.33 o 
   4   3  12        3.77        3.92      1.80 o 
   5   3  12        8.13        6.38      3.66 o 
   6   3  12       20.46       14.60      2.71 o 
 -10   4  12        3.53        3.15      2.42 o 
  -9   4  12        5.04        5.20      1.77 o 
  -8   4  12        1.00       -0.02      1.47 o 
  -7   4  12      183.64      179.81      4.86 o 
  -6   4  12       93.47       86.37      2.91 o 
  -5   4  12      503.82      487.09      7.64 o 
  -4   4  12      342.49      318.21      6.19 o 
  -3   4  12        0.42        0.75      1.36 o 
  -2   4  12      694.16      683.52     10.64 o 
  -1   4  12       46.96       53.17      2.64 o 
   0   4  12      399.50      393.48      6.94 o 
   1   4  12      228.12      206.19      5.81 o 
   2   4  12      140.67      136.05      4.12 o 
   3   4  12        0.00       -0.89      1.39 o 
   4   4  12       62.56       61.97      4.61 o 
   5   4  12      114.23      126.66      5.50 o 
 -10   5  12       12.44       19.86      2.81 o 
  -9   5  12       79.18       83.24      5.05 o 
  -8   5  12        0.23        0.51      1.66 o 
  -7   5  12        1.33        0.17      1.59 o 
  -6   5  12       46.76       54.46      2.76 o 
  -5   5  12      246.04      258.58      5.51 o 
  -4   5  12      152.60      153.44      4.66 o 
  -3   5  12      121.19      114.10      3.64 o 
  -2   5  12       41.06       36.98      2.38 o 
  -1   5  12       61.26       62.27      2.92 o 
   0   5  12       23.30       24.33      2.30 o 
   1   5  12       24.12       17.73      2.97 o 
   2   5  12       16.81       13.26      2.05 o 
   3   5  12       23.60       23.88      2.35 o 
   4   5  12        0.15       -0.24      1.73 o 
   5   5  12        3.12        2.35      2.34 o 
 -10   6  12        1.09        3.44      2.19 o 
  -9   6  12       23.66       20.55      2.38 o 
  -8   6  12        2.95        2.86      1.84 o 
  -7   6  12       79.70       89.02      3.93 o 
  -6   6  12       10.88       17.11      2.18 o 
  -5   6  12       61.81       60.21      2.94 o 
  -4   6  12       84.69       93.18      3.57 o 
  -3   6  12      271.41      265.67      5.63 o 
  -2   6  12      355.20      331.56      6.48 o 
  -1   6  12      171.65      155.39      4.97 o 
   0   6  12       26.25       29.95      2.41 o 
   1   6  12        0.93        0.72      1.78 o 
   2   6  12       77.10       71.79      4.03 o 
   3   6  12       37.65       34.47      2.71 o 
   4   6  12        1.48        2.29      1.99 o 
   5   6  12        1.85       -2.04      2.57 o 
  -9   7  12        2.73        1.22      1.80 o 
  -8   7  12       12.66       20.12      2.62 o 
  -7   7  12       23.05       22.23      2.49 o 
  -6   7  12      275.14      269.23      7.98 o 
  -5   7  12       45.75       48.16      2.84 o 
  -4   7  12       64.65       69.68      3.32 o 
  -3   7  12      278.67      285.46      6.04 o 
  -2   7  12        2.85        3.16      1.59 o 
  -1   7  12       37.77       37.10      2.56 o 
   0   7  12       57.69       62.88      3.51 o 
   1   7  12       20.26       18.14      2.57 o 
   2   7  12       13.46       16.02      2.40 o 
   3   7  12      103.50      104.69      4.49 o 
   4   7  12       35.59       39.46      3.42 o 
  -9   8  12       11.24       12.77      2.33 o 
  -8   8  12       42.84       36.73      3.44 o 
  -7   8  12        0.06        1.42      2.13 o 
  -6   8  12        1.24        0.19      1.99 o 
  -5   8  12        4.39        4.57      1.95 o 
  -4   8  12        0.25        0.55      1.62 o 
  -3   8  12      111.91      112.96      4.14 o 
  -2   8  12        6.77        3.89      1.71 o 
  -1   8  12      128.31      140.53      4.65 o 
   0   8  12       17.11       20.23      3.09 o 
   1   8  12       28.52       22.90      2.80 o 
   2   8  12       55.00       56.45      3.89 o 
   3   8  12       15.01       10.79      2.50 o 
   4   8  12        4.53       10.00      3.77 o 
  -8   9  12        5.45        5.73      2.43 o 
  -7   9  12        0.34        0.11      2.19 o 
  -6   9  12       35.00       33.69      3.31 o 
  -5   9  12        0.25        0.56      1.83 o 
  -4   9  12       64.15       65.17      3.38 o 
  -3   9  12        8.16        8.06      1.97 o 
  -2   9  12       49.73       54.33      3.15 o 
  -1   9  12       57.13       55.38      3.53 o 
   0   9  12        0.42       -1.77      2.13 o 
   1   9  12        3.95        5.76      2.32 o 
   2   9  12       38.60       31.55      3.36 o 
   3   9  12        2.29        2.69      1.95 o 
  -7  10  12        4.05        0.14      2.28 o 
  -6  10  12       10.69        7.93      2.71 o 
  -5  10  12       19.62       29.18      2.99 o 
  -4  10  12       16.88       20.15      2.63 o 
  -3  10  12       35.28       43.36      2.96 o 
  -2  10  12       71.73       74.45      4.06 o 
  -1  10  12       13.79        7.51      2.27 o 
   0  10  12        0.06        0.30      2.22 o 
   1  10  12       30.61       34.21      3.60 o 
   2  10  12        5.51        8.98      2.74 o 
  -5  11  12       14.95       19.56      3.02 o 
  -4  11  12        5.00        2.96      2.28 o 
  -3  11  12        8.02        9.47      2.38 o 
  -2  11  12        7.30        5.75      2.25 o 
  -1  11  12       17.61       11.82      3.19 o 
   0  11  12       34.67       40.61      3.93 o 
   1  11  12        0.01        0.32      3.03 o 
 -10   1  13        2.19        4.26      1.93 o 
  -9   1  13       12.71       17.18      2.81 o 
  -8   1  13       47.62       49.67      3.36 o 
  -7   1  13      140.00      148.20      5.14 o 
  -6   1  13       17.62       10.76      1.70 o 
  -5   1  13      385.76      364.76      6.74 o 
  -4   1  13      189.19      203.29      4.69 o 
  -3   1  13       12.11        6.12      1.59 o 
  -2   1  13       17.29       23.20      2.04 o 
  -1   1  13      684.64      656.38     10.25 o 
   0   1  13      100.96      104.23      4.78 o 
   1   1  13      527.21      548.81     11.10 o 
   2   1  13        2.73        5.01      1.74 o 
   3   1  13       41.85       48.90      3.33 o 
   4   1  13       27.77       37.73      5.91 o 
   5   1  13        2.68        4.19      3.81 o 
 -10   2  13        2.29        0.03      1.74 o 
  -9   2  13        0.03       -0.88      1.84 o 
  -8   2  13       66.62       71.52      3.95 o 
  -7   2  13      102.12       97.33      7.81 o 
  -6   2  13       41.09       40.33      2.63 o 
  -5   2  13       73.41       77.75      3.16 o 
  -4   2  13        4.58        1.64      1.48 o 
  -3   2  13        0.89       -0.90      1.31 o 
  -2   2  13      239.91      255.95      5.36 o 
  -1   2  13        9.75        2.19      1.47 o 
   0   2  13      597.28      536.87      8.59 o 
   1   2  13       80.12      101.66      4.52 o 
   2   2  13        0.22        1.56      1.70 o 
   3   2  13       24.29       24.30      2.56 o 
   4   2  13        6.31        6.29      3.24 o 
   5   2  13       25.98       26.65      3.90 o 
 -10   3  13        1.33       -1.58      1.58 o 
  -9   3  13        0.99        3.26      1.77 o 
  -8   3  13       68.80       57.35      3.64 o 
  -7   3  13        1.11        4.31      2.04 o 
  -6   3  13       44.89       44.37      2.63 o 
  -5   3  13        0.11       -0.35      1.36 o 
  -4   3  13      876.70      845.27     12.71 o 
  -3   3  13      552.56      523.01      8.76 o 
  -2   3  13        7.58        6.56      1.56 o 
  -1   3  13       22.17       26.79      2.08 o 
   0   3  13      260.49      239.26      5.74 o 
   1   3  13        0.20        0.81      1.39 o 
   2   3  13        4.05        5.82      1.60 o 
   3   3  13       73.84       76.77      3.94 o 
   4   3  13       12.57       13.41      2.71 o 
   5   3  13        1.52        0.19      2.70 o 
 -10   4  13        3.47        3.82      1.73 o 
  -9   4  13       11.44       11.25      2.06 o 
  -8   4  13        0.19       -1.59      1.59 o 
  -7   4  13       17.68       17.12      2.50 o 
  -6   4  13      298.25      305.99      6.92 o 
  -5   4  13       25.48       34.91      2.42 o 
  -4   4  13      286.82      300.27      6.65 o 
  -3   4  13        4.51        4.44      1.59 o 
  -2   4  13        2.79        2.54      1.44 o 
  -1   4  13        6.63        2.65      1.46 o 
   0   4  13        6.75        7.55      1.90 o 
   1   4  13        0.05        0.00      1.48 o 
   2   4  13      253.82      226.19      6.31 o 
   3   4  13       41.61       62.16      3.39 o 
   4   4  13       19.86       21.06      2.61 o 
   5   4  13       70.02       99.19      8.00 o 
 -10   5  13        0.00       -1.81      1.81 o 
  -9   5  13        3.71        2.68      1.84 o 
  -8   5  13        8.02       10.87      2.11 o 
  -7   5  13        1.54       -1.79      1.97 o 
  -6   5  13       20.64       26.85      2.95 o 
  -5   5  13        5.24       10.44      1.83 o 
  -4   5  13        0.03       -0.58      1.45 o 
  -3   5  13        0.24        4.01      1.61 o 
  -2   5  13       46.32       39.10      2.55 o 
  -1   5  13       19.89       23.82      2.17 o 
   0   5  13        9.55       15.89      3.19 o 
   1   5  13       23.77       26.37      2.69 o 
   2   5  13        4.54        3.69      1.72 o 
   3   5  13        0.04       -1.45      1.60 o 
   4   5  13       17.83       16.71      2.59 o 
  -9   6  13       71.68       78.39      4.49 o 
  -8   6  13        2.00       -0.41      1.99 o 
  -7   6  13      128.84      120.96      5.26 o 
  -6   6  13        3.90        6.03      2.43 o 
  -5   6  13      172.82      190.33      4.89 o 
  -4   6  13       72.55       74.43      4.74 o 
  -3   6  13       11.26        6.57      1.72 o 
  -2   6  13        5.93        8.42      1.86 o 
  -1   6  13       37.75       38.92      2.89 o 
   0   6  13       90.73       90.82      4.53 o 
   1   6  13       19.96       19.07      2.66 o 
   2   6  13       10.45       10.33      2.08 o 
   3   6  13        0.18        1.27      1.77 o 
   4   6  13        0.83        4.02      2.19 o 
  -9   7  13        5.69       10.93      2.55 o 
  -8   7  13       53.62       57.10      4.05 o 
  -7   7  13       26.96       38.33      7.48 o 
  -6   7  13       60.24       61.60      3.67 o 
  -5   7  13        2.55        4.05      1.75 o 
  -4   7  13      153.07      161.05      4.61 o 
  -3   7  13      115.20      120.70      7.23 o 
  -2   7  13        0.17        0.64      1.57 o 
  -1   7  13       69.84       71.78      3.74 o 
   0   7  13       41.15       39.15      3.38 o 
   1   7  13        1.40       -1.87      1.87 o 
   2   7  13       17.56       19.05      2.40 o 
   3   7  13       38.46       44.81      3.23 o 
  -8   8  13        8.36        9.33      2.92 o 
  -7   8  13        3.16        6.10      2.53 o 
  -6   8  13       36.05       32.80      3.38 o 
  -5   8  13        9.47        7.10      2.19 o 
  -4   8  13       39.61       48.82      3.04 o 
  -3   8  13        0.60        1.02      1.70 o 
  -2   8  13        0.92        3.51      1.84 o 
  -1   8  13       17.77        8.97      2.26 o 
   0   8  13        7.10        7.17      2.28 o 
   1   8  13        1.68        6.14      2.21 o 
   2   8  13       66.31       69.87      4.38 o 
   3   8  13        4.53        4.44      2.11 o 
  -7   9  13        0.32        3.10      2.52 o 
  -6   9  13        0.01        2.05      2.38 o 
  -5   9  13        5.24        6.54      2.13 o 
  -4   9  13        3.88        4.31      1.86 o 
  -3   9  13       21.79       16.61      2.24 o 
  -2   9  13        7.95        6.98      2.14 o 
  -1   9  13        4.33        4.51      2.31 o 
   0   9  13        0.51       -0.93      2.03 o 
   1   9  13        9.17        5.28      3.41 o 
   2   9  13        3.83        6.52      3.30 o 
  -6  10  13       16.85       13.21      2.96 o 
  -5  10  13      102.76       99.13      4.86 o 
  -4  10  13       26.62       34.22      3.21 o 
  -3  10  13       13.41       13.33      2.48 o 
  -2  10  13       27.12       34.43      3.19 o 
  -1  10  13       30.07       27.77      3.42 o 
   0  10  13        2.55        8.38      2.80 o 
   1  10  13        1.22        9.15      2.81 o 
  -4  11  13       15.40        7.41      2.47 o 
  -3  11  13       20.45       16.35      3.24 o 
  -2  11  13        5.56        2.39      2.35 o 
  -1  11  13        0.11       -1.19      2.44 o 
 -10   0  14        3.55       -0.99      2.65 o 
  -9   0  14       37.19       27.94      7.24 o 
  -8   0  14        2.63        7.59      3.09 o 
  -7   0  14       10.62        3.43      2.70 o 
  -6   0  14        0.17       -0.89      2.73 o 
  -5   0  14      615.48      600.59     13.87 o 
  -4   0  14        2.02        1.99      2.27 o 
  -3   0  14      143.13      122.25      8.56 o 
  -2   0  14        5.39        4.56      2.12 o 
  -1   0  14      135.10      123.60      5.31 o 
   0   0  14       46.09       32.79      5.53 o 
   1   0  14        8.05       12.38      3.36 o 
   2   0  14       61.82       63.14      5.52 o 
   3   0  14      139.39      146.89     15.44 o 
   4   0  14      111.95      131.89      9.91 o 
 -10   1  14        6.94        5.65      2.21 o 
  -9   1  14        4.03        6.29      2.16 o 
  -8   1  14       26.61       24.06      3.21 o 
  -7   1  14        0.79        0.06      1.91 o 
  -6   1  14      133.71      127.04      3.89 o 
  -5   1  14        0.54       -1.42      1.43 o 
  -4   1  14        5.44        1.76      1.53 o 
  -3   1  14       53.79       44.99      3.01 o 
  -2   1  14       58.04       64.14      2.97 o 
  -1   1  14       59.80       48.28      2.65 o 
   0   1  14        1.16        2.23      1.99 o 
   1   1  14      118.87       96.13      4.53 o 
   2   1  14       12.11       17.17      2.50 o 
   3   1  14        4.87        9.99      3.21 o 
   4   1  14      107.79      119.53      9.72 o 
 -10   2  14       10.51       12.39      2.35 o 
  -9   2  14        0.01        0.65      2.86 o 
  -8   2  14        7.11        5.04      2.20 o 
  -7   2  14        0.24        0.18      2.26 o 
  -6   2  14        1.28       -0.89      1.44 o 
  -5   2  14       38.67       34.53      2.49 o 
  -4   2  14        0.39        2.06      1.51 o 
  -3   2  14        2.39        1.90      1.53 o 
  -2   2  14        0.61       -1.40      1.40 o 
  -1   2  14        8.42        7.08      1.70 o 
   0   2  14       68.40       68.81      4.62 o 
   1   2  14        8.39       11.38      2.23 o 
   2   2  14       31.00       30.67      3.69 o 
   3   2  14       31.73       26.66      2.84 o 
   4   2  14       20.81       19.36      6.10 o 
 -10   3  14       41.43       50.48      7.48 o 
  -9   3  14        0.43       -0.45      1.99 o 
  -8   3  14        7.33        7.94      2.57 o 
  -7   3  14       44.47       45.67      3.50 o 
  -6   3  14       96.99       95.39      3.72 o 
  -5   3  14       45.12       54.02      5.40 o 
  -4   3  14       22.82       21.26      2.56 o 
  -3   3  14       62.49       48.95      2.75 o 
  -2   3  14      120.46      126.40      4.27 o 
  -1   3  14        7.80        5.31      1.65 o 
   0   3  14       21.90       20.19      2.52 o 
   1   3  14        1.25       -1.70      1.70 o 
   2   3  14       19.73       19.17      2.61 o 
   3   3  14       16.38       19.45      2.76 o 
   4   3  14        5.38       10.85      5.15 o 
 -10   4  14       14.96       22.76      2.78 o 
  -9   4  14        0.98       -0.96      1.97 o 
  -8   4  14       53.85       48.30      3.67 o 
  -7   4  14        0.01        1.52      2.10 o 
  -6   4  14       28.87       28.07      2.65 o 
  -5   4  14      218.99      201.14      4.99 o 
  -4   4  14        7.71        5.65      2.02 o 
  -3   4  14        0.30       -0.62      1.44 o 
  -2   4  14      100.21       90.77      3.64 o 
  -1   4  14       71.52       71.82      3.60 o 
   0   4  14        4.17        1.81      1.92 o 
   1   4  14       48.58       46.99      3.49 o 
   2   4  14        0.02       -0.23      1.89 o 
   3   4  14       30.94       34.97      4.24 o 
   4   4  14        0.00       -1.95      2.55 o 
  -9   5  14        0.52        0.50      2.14 o 
  -8   5  14        4.00       -1.03      2.03 o 
  -7   5  14       57.54       58.72      4.00 o 
  -6   5  14        1.32       -1.69      1.69 o 
  -5   5  14       68.66       76.89      3.49 o 
  -4   5  14       13.05        7.80      1.83 o 
  -3   5  14       75.49       76.34      3.47 o 
  -2   5  14      144.14      140.98      5.32 o 
  -1   5  14       19.55       19.95      2.35 o 
   0   5  14        1.23       -0.40      1.89 o 
   1   5  14       40.85       39.78      2.88 o 
   2   5  14        0.20       -0.28      1.72 o 
   3   5  14       15.59       21.27      2.79 o 
  -9   6  14       10.76       10.72      2.70 o 
  -8   6  14        2.88        3.14      2.26 o 
  -7   6  14       26.72       25.47      3.52 o 
  -6   6  14        3.98        2.58      1.88 o 
  -5   6  14       24.16       23.01      2.30 o 
  -4   6  14       41.21       40.00      3.04 o 
  -3   6  14       11.07       10.19      1.90 o 
  -2   6  14        1.99        1.54      1.59 o 
  -1   6  14      109.51      111.71      4.66 o 
   0   6  14       12.46       14.80      2.63 o 
   1   6  14        1.17        2.52      1.97 o 
   2   6  14        4.20        3.98      1.94 o 
   3   6  14        4.30        1.12      2.26 o 
  -8   7  14        8.74        6.79      2.58 o 
  -7   7  14       24.19       31.82      3.37 o 
  -6   7  14      119.64      128.65      6.38 o 
  -5   7  14        4.92        3.94      2.00 o 
  -4   7  14       15.48       14.23      2.20 o 
  -3   7  14        9.72        9.41      1.91 o 
  -2   7  14        3.09        2.94      1.87 o 
  -1   7  14       86.10       95.13      5.14 o 
   0   7  14        4.16        2.32      2.19 o 
   1   7  14       47.51       59.05      4.72 o 
   2   7  14        5.03        9.64      2.17 o 
  -7   8  14       10.74       17.45      3.10 o 
  -6   8  14       24.14       33.35      3.48 o 
  -5   8  14        0.60       -0.64      1.92 o 
  -4   8  14        0.03        2.50      1.74 o 
  -3   8  14       34.54       36.64      2.85 o 
  -2   8  14        0.25        2.01      2.06 o 
  -1   8  14        2.48        4.64      2.50 o 
   0   8  14       39.30       43.64      3.80 o 
   1   8  14       21.04       29.28      3.41 o 
   2   8  14        6.08        2.31      2.04 o 
  -6   9  14       24.35       19.20      3.17 o 
  -5   9  14        4.42        2.30      2.10 o 
  -4   9  14       32.45       36.28      2.94 o 
  -3   9  14       34.57       42.47      3.47 o 
  -2   9  14       26.26       26.86      2.97 o 
  -1   9  14        0.94       -0.55      2.12 o 
   0   9  14        3.32        3.86      2.51 o 
   1   9  14       12.85       15.82      3.04 o 
  -5  10  14        2.08        6.16      2.78 o 
  -4  10  14        0.00        1.26      2.21 o 
  -3  10  14       21.42       20.50      3.04 o 
  -2  10  14       46.16       52.82      4.36 o 
  -1  10  14        0.01        2.02      2.48 o 
 -10   1  15        0.00       -1.97      1.97 o 
  -9   1  15       10.22       11.51      2.51 o 
  -8   1  15       20.61       16.10      2.70 o 
  -7   1  15        0.23       -1.82      1.84 o 
  -6   1  15       16.84       15.10      2.08 o 
  -5   1  15        0.99        1.85      1.44 o 
  -4   1  15        2.16        3.19      1.59 o 
  -3   1  15       42.76       42.56      2.70 o 
  -2   1  15       27.60       40.12      3.13 o 
  -1   1  15        1.40        0.61      1.99 o 
   0   1  15        5.10       -0.97      1.88 o 
   1   1  15        2.43        4.94      2.23 o 
   2   1  15       13.87       14.27      2.55 o 
   3   1  15        0.10        0.04      1.97 o 
  -9   2  15        0.50        0.93      2.20 o 
  -8   2  15       15.20        8.03      2.47 o 
  -7   2  15       33.83       29.68      3.08 o 
  -6   2  15        0.04        0.78      1.62 o 
  -5   2  15       25.47       18.69      2.10 o 
  -4   2  15        8.44        5.02      1.71 o 
  -3   2  15       78.80       84.16      3.59 o 
  -2   2  15       30.79       30.62      2.42 o 
  -1   2  15       12.35        8.27      2.19 o 
   0   2  15        8.15        7.16      2.35 o 
   1   2  15       15.40       14.74      2.62 o 
   2   2  15        8.14        2.34      2.07 o 
   3   2  15       26.60       28.41      3.47 o 
  -9   3  15        0.84       -0.55      2.13 o 
  -8   3  15       10.76        6.22      3.41 o 
  -7   3  15        0.00        0.07      2.14 o 
  -6   3  15        0.79        1.83      1.87 o 
  -5   3  15        3.97        2.29      1.60 o 
  -4   3  15        0.17       -0.48      1.52 o 
  -3   3  15        0.88        1.53      1.55 o 
  -2   3  15       15.89       14.18      2.04 o 
  -1   3  15        9.13        6.58      2.14 o 
   0   3  15       54.67       51.75      3.81 o 
   1   3  15       45.73       48.10      3.61 o 
   2   3  15        1.76        1.97      2.09 o 
   3   3  15        2.96        0.30      2.52 o 
  -9   4  15       16.59       15.52      2.83 o 
  -8   4  15        0.10       -0.47      2.10 o 
  -7   4  15        0.24       -0.24      2.17 o 
  -6   4  15        0.17       -1.66      1.66 o 
  -5   4  15        0.42        0.80      1.51 o 
  -4   4  15       29.95       32.48      2.54 o 
  -3   4  15       33.82       31.79      2.50 o 
  -2   4  15       24.11       25.09      2.30 o 
  -1   4  15       24.71       34.66      3.31 o 
   0   4  15        7.86        4.49      2.21 o 
   1   4  15        0.17        0.89      2.00 o 
   2   4  15        7.63        8.36      2.40 o 
   3   4  15        1.39        0.08      2.59 o 
  -9   5  15       30.95       38.71      4.57 o 
  -8   5  15       26.45       28.89      3.26 o 
  -7   5  15        3.23        4.20      2.38 o 
  -6   5  15        3.02        3.37      1.96 o 
  -5   5  15        0.01       -0.55      1.54 o 
  -4   5  15        4.03        6.16      1.87 o 
  -3   5  15        8.07       10.69      1.98 o 
  -2   5  15        3.51       -1.77      1.77 o 
  -1   5  15        2.93        5.44      2.10 o 
   0   5  15        0.24       -0.38      2.01 o 
   1   5  15        0.05       -1.97      1.97 o 
   2   5  15       16.31       23.11      3.25 o 
  -8   6  15        5.53        4.60      2.86 o 
  -7   6  15       11.30        8.15      3.20 o 
  -6   6  15       17.55       19.11      2.93 o 
  -5   6  15        5.47        4.37      1.88 o 
  -4   6  15       14.40       16.91      2.29 o 
  -3   6  15        9.26        6.01      2.65 o 
  -2   6  15        0.84       -1.13      1.77 o 
  -1   6  15       21.68       22.32      3.01 o 
   0   6  15        0.39        1.78      2.16 o 
   1   6  15        3.25       -2.03      2.03 o 
   2   6  15        1.08        2.65      2.28 o 
  -7   7  15        4.71       -1.44      2.42 o 
  -6   7  15        6.83       12.01      3.03 o 
  -5   7  15        9.78       10.93      2.34 o 
  -4   7  15        0.02        0.18      1.69 o 
  -3   7  15        7.92        3.73      1.97 o 
  -2   7  15        8.95        7.30      2.31 o 
  -1   7  15        9.33        7.44      2.47 o 
   0   7  15       10.25        7.64      2.48 o 
   1   7  15       17.60       23.59      2.70 o 
  -6   8  15        3.30        3.90      2.71 o 
  -5   8  15        0.00       -1.92      1.92 o 
  -4   8  15        4.81        6.69      2.05 o 
  -3   8  15       34.04       44.33      3.82 o 
  -2   8  15        5.94        9.86      4.62 o 
  -1   8  15        2.36       -2.25      2.25 o 
   0   8  15        0.18       -1.48      3.19 o 
  -5   9  15        0.08        0.48      2.20 o 
  -4   9  15       18.25       22.61      3.32 o 
  -3   9  15        0.69        0.50      2.06 o 
  -2   9  15        7.95        6.43      2.76 o 
  -1   9  15        1.25        0.33      2.47 o 
  -9   0  16        0.13       -2.70      2.70 o 
  -8   0  16        8.43       10.07      3.90 o 
  -7   0  16        0.20        1.32      2.93 o 
  -6   0  16        7.37        8.79      5.83 o 
  -5   0  16        5.39        1.13      2.40 o 
  -4   0  16       10.66       13.29      2.93 o 
  -3   0  16       22.26       15.94      3.12 o 
  -2   0  16        0.83        0.00      2.74 o 
  -1   0  16        2.63       -2.10      2.70 o 
   0   0  16        3.94        6.21      3.36 o 
   1   0  16       10.20       10.81      3.36 o 
   2   0  16        0.09       -0.76      2.70 o 
  -9   1  16        0.29       -2.10      2.10 o 
  -8   1  16        5.08        0.23      2.37 o 
  -7   1  16        2.42        1.21      2.27 o 
  -6   1  16        7.77        7.56      1.91 o 
  -5   1  16       30.69       25.19      2.35 o 
  -4   1  16        7.37       13.55      2.06 o 
  -3   1  16        3.14        4.97      1.82 o 
  -2   1  16        8.12        8.11      2.07 o 
  -1   1  16        0.84        2.60      1.99 o 
   0   1  16       21.24       28.78      3.07 o 
   1   1  16        0.35       -0.76      1.99 o 
   2   1  16        3.35       -1.36      2.06 o 
  -9   2  16        4.50        4.92      2.52 o 
  -8   2  16        0.22       -1.98      2.19 o 
  -7   2  16        0.11       -0.39      2.13 o 
  -6   2  16       11.72       12.55      2.25 o 
  -5   2  16        2.02        1.10      1.72 o 
  -4   2  16        5.88        6.94      1.82 o 
  -3   2  16        6.85        9.15      1.86 o 
  -2   2  16        4.48        1.68      1.77 o 
  -1   2  16        3.88        2.17      2.42 o 
   0   2  16        1.00        0.88      2.05 o 
   1   2  16        0.00        3.75      2.25 o 
   2   2  16       18.47       24.95      4.90 o 
  -9   3  16        4.38       12.44      2.80 o 
  -8   3  16        0.93       -1.04      2.44 o 
  -7   3  16        0.10       -2.08      2.08 o 
  -6   3  16        0.88        0.31      1.80 o 
  -5   3  16        5.92        9.70      2.02 o 
  -4   3  16        0.09        0.61      1.60 o 
  -3   3  16        3.25        3.08      1.73 o 
  -2   3  16        0.09       -1.87      1.87 o 
  -1   3  16        0.86        1.10      2.30 o 
   0   3  16        3.64       -0.31      2.03 o 
   1   3  16        3.68        5.15      2.20 o 
   2   3  16        0.04        0.00      2.01 o 
  -8   4  16        3.45        2.34      2.35 o 
  -7   4  16        2.56        3.42      2.28 o 
  -6   4  16       19.26       14.58      2.47 o 
  -5   4  16        0.25       -1.15      1.62 o 
  -4   4  16        0.06       -1.20      1.91 o 
  -3   4  16        6.99        8.68      1.97 o 
  -2   4  16        0.25       -0.56      1.97 o 
  -1   4  16        0.42        0.58      2.59 o 
   0   4  16        2.24        3.05      3.14 o 
   1   4  16        0.01       -1.69      2.12 o 
   2   4  16        0.00       -0.21      2.27 o 
  -8   5  16        4.25       -1.35      2.32 o 
  -7   5  16        9.26       10.66      3.52 o 
  -6   5  16       12.46        9.07      2.58 o 
  -5   5  16        1.14        3.52      1.79 o 
  -4   5  16       19.27       19.96      2.45 o 
  -3   5  16       16.37       24.96      2.99 o 
  -2   5  16        8.29       11.07      2.74 o 
  -1   5  16        0.22       -2.70      3.53 o 
   0   5  16       13.55       14.88      2.96 o 
   1   5  16        4.32        7.59      2.52 o 
  -7   6  16       13.39       12.20      3.00 o 
  -6   6  16        5.24        9.45      2.83 o 
  -5   6  16        3.90        2.92      2.07 o 
  -4   6  16        0.28       -0.43      1.81 o 
  -3   6  16        0.30       -0.55      2.96 o 
  -2   6  16        1.00        0.79      2.58 o 
  -1   6  16        0.77       -0.66      2.24 o 
   0   6  16        0.00        1.53      2.35 o 
  -6   7  16        2.33        4.22      2.63 o 
  -5   7  16       24.13       22.42      2.90 o 
  -4   7  16        2.41        4.64      2.08 o 
  -3   7  16        0.00        0.16      2.04 o 
  -2   7  16        2.59        4.41      3.25 o 
  -1   7  16        0.09       -0.22      2.42 o 
   0   7  16       11.57       16.82      2.96 o 
  -4   8  16        3.31        4.27      2.24 o 
  -3   8  16        6.81        5.16      3.58 o 
  -2   8  16        0.17        7.04      2.76 o 
  -8   1  17        8.41       12.16      4.18 o 
  -7   1  17       14.90       17.95      3.00 o 
  -6   1  17        6.24        7.61      2.52 o 
  -5   1  17        7.83        7.09      2.03 o 
  -4   1  17       25.39       30.75      2.67 o 
  -3   1  17        0.65       -1.67      1.67 o 
  -2   1  17        9.47       11.56      2.55 o 
  -1   1  17        0.00       -1.89      1.89 o 
   0   1  17        0.09       -1.33      2.10 o 
   1   1  17       20.30       25.19      3.16 o 
  -8   2  17        9.04        5.34      2.55 o 
  -7   2  17        0.69       -2.22      2.22 o 
  -6   2  17        1.32        2.15      2.42 o 
  -5   2  17       34.00       34.61      2.85 o 
  -4   2  17       40.39       36.39      2.98 o 
  -3   2  17        5.89        4.17      2.10 o 
  -2   2  17        2.07        5.14      2.32 o 
  -1   2  17        7.59        4.91      2.29 o 
   0   2  17        0.04       -0.71      2.22 o 
   1   2  17        1.19        3.57      2.51 o 
  -8   3  17        0.25        3.43      2.42 o 
  -7   3  17        8.43        4.01      2.66 o 
  -6   3  17       22.28       26.79      3.27 o 
  -5   3  17        3.61        2.82      1.80 o 
  -4   3  17        6.07        5.41      1.91 o 
  -3   3  17        0.00        0.01      1.97 o 
  -2   3  17        9.21       12.47      3.74 o 
  -1   3  17       18.31       26.21      3.33 o 
   0   3  17        0.07       -0.54      2.16 o 
   1   3  17        5.19        2.61      2.47 o 
  -7   4  17       24.98       27.76      3.61 o 
  -6   4  17        1.59        1.21      2.35 o 
  -5   4  17        0.00        0.50      1.70 o 
  -4   4  17        5.17        2.54      1.94 o 
  -3   4  17        1.37        1.58      2.00 o 
  -2   4  17        5.27        2.67      2.27 o 
  -1   4  17        1.62        5.25      3.14 o 
   0   4  17        3.18        5.86      2.53 o 
  -7   5  17        2.00       -0.85      2.92 o 
  -6   5  17        7.20        8.25      2.83 o 
  -5   5  17        5.94        3.06      2.39 o 
  -4   5  17        4.88        5.37      2.04 o 
  -3   5  17        7.63        7.90      2.65 o 
  -2   5  17        1.94        1.72      2.31 o 
  -1   5  17        0.81        1.92      2.55 o 
  -5   6  17        0.02       -2.13      2.13 o 
  -4   6  17        5.93        9.39      2.44 o 
  -3   6  17        3.56        4.95      2.55 o 
  -2   6  17        3.01        3.31      2.92 o 
  -7   0  18       94.89      123.73      8.89 o 
  -6   0  18        3.19        4.19      3.77 o 
  -5   0  18        4.32       -0.46      2.52 o 
  -4   0  18       11.38       23.29      3.65 o 
  -3   0  18       96.84      117.02      8.34 o 
  -2   0  18        1.74        0.03      3.47 o 
  -1   0  18        4.81        0.52      3.62 o 
  -7   1  18        2.67        4.95      2.69 o 
  -6   1  18        1.11        5.20      2.76 o 
  -5   1  18        2.49        3.37      1.98 o 
  -4   1  18        0.04        1.45      1.92 o 
  -3   1  18        1.80        0.19      2.31 o 
  -2   1  18        0.23        0.15      2.47 o 
  -1   1  18       30.76       26.10      3.47 o 
  -7   2  18        0.68       -2.43      2.43 o 
  -6   2  18        2.70        4.42      2.63 o 
  -5   2  18       15.73       19.67      2.54 o 
  -4   2  18        0.29        1.74      1.99 o 
  -3   2  18        0.78        1.03      2.35 o 
  -2   2  18        0.64       -0.77      2.30 o 
  -1   2  18        4.36        5.52      2.59 o 
  -6   3  18       30.92       49.02      4.38 o 
  -5   3  18        5.40        6.97      2.10 o 
  -4   3  18        0.02        0.58      2.18 o 
  -3   3  18        2.42        3.74      2.31 o 
  -2   3  18       11.46        6.39      2.66 o 
  -1   3  18       42.63       52.20      5.88 o 
  -5   4  18        4.86        2.52      2.00 o 
  -4   4  18       14.10       15.36      3.53 o 
  -3   4  18       18.49       26.21      3.47 o 
  -2   4  18        0.02        0.72      2.34 o 
                                                 
